# Supplementary material for: An Alba-domain protein required for proteome remodelling during trypanosome differentiation and host transition
Source: PLoS Pathog. 2021 Jan 25;17(1):e1009239. doi: 10.1371/journal.ppat.1009239 (PMC7861527; doi:10.1371/journal.ppat.1009239)
Supplement: S1 Table — (XLSX) [file ppat.1009239.s007.xlsx]

## Sheet: Day 0 (stumpy forms)
														>/= 2 fold down-regulated in KO
Day 0 (Stumpy forms) _Proteome														not detected in KO
														>/= 2 fold up-regulated in KO
														only detected in KO
Gene ID	Product description	Gene symbol	Sequence coverage (%)	Razor+unique peptides	iTop3 Alba3KO_rep1_day0_i01	iTop3 Alba3KO_rep1_day0_i02	iTop3 Alba3KO_rep2_day0_i01	iTop3 Alba3KO_rep2_day0_i02	iTop3 AnTat 90-13_rep1_day0_i01	iTop3 AnTat 90-13_rep1_day0_i02	iTop3 AnTat 90-13_rep2_day0_i01	iTop3 AnTat 90-13_rep2_day0_i02
Tb06.3A7.960	hypothetical protein	null	8.7	2	1.13566e+07	1.04255e+07	7.76797e+06	3.30755e+06	1.01685e+07	1.29003e+07	3.2502e+06	3.98647e+06
Tb10.v4.0052	microtubule-associated protein 2	null	91.2	5	2.2117e+08	2.21181e+08	1.68203e+08	1.47698e+08	2.68503e+08	2.57192e+08	3.84833e+08	3.63541e+08
Tb10.v4.0219	retrotransposon hot spot protein (RHS, pseudogene), putative	null	18.6	2	1.84964e+06	2.35878e+06	5.72747e+06	6.98372e+06
Tb11.02.5380b	exosome complex exonuclease RRP44p homologue, putative	null	23.7	13	1.19989e+07	1.50606e+06	1.28179e+07	7.68914e+06		6.83562e+06
Tb11.02.5400b	cystathionine beta-synthase, putative	null	87.6	30	4.52218e+06	6.31846e+06	4.57962e+06	2.11535e+06	1.0862e+07	2.65556e+06	3.05018e+06	2.04144e+06
Tb11.02.5420b	NADPH-cytochrome p450 reductase, putative	null	38.2	19	1.34193e+07	3.69917e+06	1.07599e+07	9.8957e+06	1.2244e+07	1.32306e+07	1.26748e+07	1.15063e+07
Tb11.0820	retrotransposon hot spot protein 4 (RHS4, pseudogene), putative	null	14.4	4	3.81265e+06	1.26832e+07	9.38899e+06	1.40947e+07	1.66273e+07	1.49241e+07	1.06919e+07	3.76691e+06
Tb11.1120	variant surface glycoprotein (VSG, pseudogene), putative	null	4.1	2	7.38666e+07	7.29191e+07	8.6213e+07	6.57927e+07	7.87794e+07	1.10049e+08	1.18184e+08	148082929
Tb11.1690	variant surface glycoprotein (VSG, pseudogene), putative	null	6.2	3	3.45963e+08	4.10905e+08	2.66456e+08	3.13533e+08	248239599	2.1745e+08	1.61112e+08	2.13592e+08
Tb11.1780	retrotransposon hot spot protein 1 (RHS1, pseudogene), putative	null	26.1	11	3.78328e+07	3.30529e+07	3.45483e+07	3.80448e+07	2.70366e+07	2.90109e+07	1.55158e+07	1.49424e+07
Tb11.1790	retrotransposon hot spot protein (RHS, pseudogene), putative	null	34.2	2	1.36734e+07	1.16913e+07	1.07621e+07	1.03805e+07	1.17936e+07	1.12329e+07	1.0222e+07	7.2821e+06
Tb11.1810b	retrotransposon hot spot protein (RHS, pseudogene), putative	null	76	3
Tb11.v5.0154	WD domain, G-beta repeat, putative	null	50.6	2	3.06539e+07	1.41308e+07	5.13661e+06	2.34698e+07	2.96866e+07	1.06261e+07	1.93414e+07	2.08989e+07
Tb11.v5.0162	proteasome beta 6 subunit	null	56.6	11	5.38776e+07	4.94283e+07	9.4028e+07	8.41419e+07	7.77043e+07	8.6782e+07	4.20681e+07	4.6424e+07
Tb11.v5.0195	STAG domain containing protein, putative	null	8.3	6	1.36982e+06	1.91901e+06	1.21653e+06	4.92877e+06
Tb11.v5.0196	Proteasome subunit A N-terminal signature/Proteasome subunit, putative	null	77.1	17	1.04959e+08	1.09728e+08	1.21507e+08	1.35936e+08	1.80761e+08	1.5632e+08	1.13168e+08	1.28835e+08
Tb11.v5.0219	methyltransferase, putative	null	5.8	3	1.10959e+07	1.04624e+07	1.69255e+07	2.07787e+07	1.7056e+07	2.36233e+07	9.46512e+06	1.27412e+07
Tb11.v5.0232	hypothetical protein, conserved	null	6.8	3	8.10906e+06	7.749e+06	5.52217e+06	5209044	4.72194e+07	5.52353e+07	1.6552e+07	1.44641e+07
Tb11.v5.0325	retrotransposon hot spot (RHS) protein, putative	null	58.2	5		4.5983e+06	5.93814e+06	5.27522e+06	7.24039e+06
Tb11.v5.0326	retrotransposon hot spot (RHS) protein, putative	null	66.9	5	1.79006e+07	6.59325e+06	1.66977e+07	1.6851e+07	1.17207e+07	1.12371e+07	4.74596e+06	3.52376e+06
Tb11.v5.0366	hypothetical protein, conserved	null	28.6	21	4.83151e+07	4.45921e+07	4.91472e+07	4.41088e+07	3.33881e+07	4.29778e+07	3.51165e+07	5.19838e+07
Tb11.v5.0394	hypothetical protein, conserved	null	27.7	13	5.25762e+07	4.43778e+07	3.16434e+07	2.38952e+07	5.29795e+07	4.97921e+07	5.47727e+07	4.73305e+07
Tb11.v5.0404	hypothetical protein, conserved	null	81.9	2	3.13891e+07	2.69143e+07	4.04681e+07	3.30183e+07	3.92965e+07	2.8212e+07	3.0381e+07	1.7984e+07
Tb11.v5.0468	alpha tubulin, putative	null	88.8	4	9.24379e+07	7.95689e+07	5.1646e+07	4.71678e+07	4.6332e+07	5.92566e+07	4.51762e+07	4.49415e+07
Tb11.v5.0480	DNA-directed RNA polymerase, alpha subunit, putative	null	48.7	11	3.16269e+07	2.90727e+07	4.00462e+07	3.01715e+07	2.93652e+07	4.33256e+07	1.94499e+07	4.57609e+07
Tb11.v5.0489	retrotransposon hot spot (RHS) protein, putative	null	59	7	5.1048e+07	5.50121e+07	6.86428e+07	6.03008e+07	6.33197e+07	7.08212e+07	5.4307e+07	3.24403e+07
Tb11.v5.0553	ubiquitin hydrolase, putative	null	29.1	9	6.1839e+06				3.75052e+07	2.4833e+06	2.72775e+07	1.67493e+07
Tb11.v5.0616	paraflagellar rod protein, putative	null	41.2	21	2.12455e+07	1.64032e+07	7.24835e+06	1.78448e+07	1.02104e+07	1.06427e+07	1.28239e+07	1.42225e+07
Tb11.v5.0624	retrotransposon hot spot protein (PHS), putative	null	52.9	13	4.54517e+07	3.63634e+07	4.27712e+07	3.99311e+07	4.65832e+07	5.88851e+07	3.23403e+07	3.39157e+07
Tb11.v5.0638	serine carboxypeptidase III precursor, putative	CBP1	25.1	6	1.88045e+07	1.64436e+07	1.90884e+07	2.03906e+07	1.16189e+07	1.4238e+07	1.50401e+07	1.15559e+07
Tb11.v5.0670	retrotransposon hot spot (RHS) protein, putative	null	91.2	2	1.06758e+07	1.09459e+07	1.24191e+07	1.64514e+07	9.98153e+06	6.34377e+06	1.85341e+06	3.37451e+06
Tb11.v5.0713	retrotransposon hot spot (RHS) protein, putative	null	65.7	46	1.27661e+08	1.30478e+08	1.1519e+08	1.08316e+08	7.22758e+07	7.72455e+07	9.50735e+07	1.18068e+08
Tb11.v5.0731	65 kDa invariant surface glycoprotein, putative	null	7.7	3	6.57575e+07	4.45291e+07	7.54562e+07	5.65164e+07	5.85914e+07	6.33122e+07	5.26148e+07	3.91481e+07
Tb11.v5.0742	proteasome beta-1 subunit, putative	null	50.7	9	7.73898e+07	7.33919e+07	9.47007e+07	8.93928e+07	1.00584e+08	1.00706e+08	6.89397e+07	6.61562e+07
Tb11.v5.0807	ribonuclease, putative	null	33	11	1.27528e+07	1.29589e+06	9.77178e+06	1.06281e+07	1.2078e+07	8.93957e+06	5.89747e+06	5.75262e+06
Tb11.v5.0826	expression site-associated gene (ESAG) protein, putative	null	6	3	1.05795e+08	1.076e+08	142298539	1.16015e+08	1.31427e+08	1.28449e+08	8.45307e+07	8.83613e+07
Tb11.v5.0892	hypothetical protein, conserved	null	5.9	4	4.0871e+07	4.06748e+07	4.07007e+07	3.68708e+07	3.5039e+07	3.61531e+07	4.31648e+07	9.06451e+06
Tb11.v5.0902	hypothetical protein, conserved	null	7.7	2					3.51888e+06	3.10015e+06	7.55863e+06	6.03807e+06
Tb11.v5.0996	hypothetical protein, conserved	null	45.2	23	1.41213e+08	155328853	1.16092e+08	1.25312e+08	8.60286e+07	9.2948e+07	1.06248e+08	9.87638e+07
Tb11.v5.1020	retrotransposon hot spot (RHS) protein, putative	null	18.4	3	5.48584e+07	5.65325e+07	5.88149e+07	4.4787e+07	9.88552e+07	7.65428e+07	5.3801e+07	5.22715e+07
Tb927.1.05	variant surface glycoprotein (VSG), putative	null	2.9	3	1555785815	1378981411	1142804128	1017337177	1439993469	1552864826	1537568835	1454363707
Tb927.1.1000	developmentally regulated phosphoprotein	null	24	7	1.65579e+06	1.04148e+07	1.05932e+07	9.77168e+06	1.03364e+07	1.19986e+07	3.4301e+06	2.89786e+06
Tb927.1.1120	ribosomal RNA-processing protein 8, putative	RRP8	16.8	3	3.78136e+06	3.12597e+06	1.61737e+06	2.04172e+06	2.08453e+06	1.8258e+06	2.89081e+06	1.53103e+06
Tb927.1.1170	DNA-directed RNA polymerase 2, RPB12 subunit	RPB12	67.1	2					4.51233e+06	4.6143e+06	1.96563e+06	1.64286e+06
Tb927.1.120	retrotransposon hot spot protein 4 (RHS4), putative	null	71.1	44	2.01093e+08	2.03734e+08	2.27386e+08	2.043e+08	2.23519e+08	2.42766e+08	2.25361e+08	1.94943e+08
Tb927.1.1240	cytidine triphosphate synthase, putative	null	58.6	30	3.66702e+06				5.59781e+06		4.70702e+06
Tb927.1.1470	conserved protein, unknown function	null	23.6	9	3.34091e+07	2.97823e+07	1.77803e+07	1.84585e+07
Tb927.1.1500	conserved protein, unknown function	null	4.1	2	1.66453e+06	4.3348e+06	4.35922e+06	1.2153e+06
Tb927.1.1560	vesicular-fusion protein nsf, putative	null	34.2	16	2.60124e+08	2.47059e+08	267208424	2.62983e+08	1.53324e+08	1.32094e+08	9.22946e+07	5.96107e+07
Tb927.1.1670	ARM-like helical domain-containing protein	null	44.9	38	2.06493e+07	2.25735e+07	1.99196e+07	4.26118e+07	3.23257e+07	2.12887e+07	1.61887e+07	1.48189e+07
Tb927.1.1710	transmembrane protein, conserved	null	12.3	11			9.14749e+06		1.79636e+07	2.54604e+07	2.84404e+06	2.81044e+06
Tb927.1.1740	Microtubule-associated protein futsch, putative	null	50.9	2	1.52364e+07	1.47167e+07	2.08247e+07	2.43697e+07	2.14116e+07	1.92701e+07	1.61645e+07	1.87398e+07
Tb927.1.180	retrotransposon hot spot protein 1 (RHS1), putative	null	72.7	8	3.16765e+07	2.95053e+07	3.65324e+07	2.50795e+07	7.70185e+07	5.66125e+07	4.65759e+07	1.20787e+07
Tb927.1.190	retrotransposon hot spot protein (RHS, pseudogene), putative	null	45.7	26	148689708	1.42476e+08	9.69144e+07	9.97759e+07	9.68725e+07	1.05267e+08	1.14953e+08	1.03245e+08
Tb927.1.2100	Calpain-like protein 1.1	CALP1.1	73	55	1.25655e+08	1.7786e+08	1.78289e+08	9.06989e+07	205409089	2.648e+08	1.72131e+08	118083205
Tb927.1.2120	Calpain-like protein CALP1.3	CALP1.3	39.8	20	2.01783e+07	2.14532e+07	1.25016e+07	1.1239e+07	1.79052e+07	2.37911e+07	1.70371e+07	2.07205e+07
Tb927.1.2210	nucleosome assembly protein (NAP), putative	null	55.7	15	6.32646e+07	5.95844e+07	4.79526e+07	5.11206e+07	7.13907e+07	6.90283e+07	5.83593e+07	7.59533e+07
Tb927.1.2230	small myristoylated protein 1-1	SMP1-1	65	5	2.96231e+07	2.98577e+07	4.36351e+07	3.96981e+07	4.483e+07	2.36323e+07	2.99732e+07	1.1763e+07
Tb927.1.2260	small myristoylated protein 1-2	SMP1-2	62	10	8.14333e+07	7.19658e+07	1.14683e+08	9.41953e+07	3.57932e+08	1.95298e+08	2.39447e+08	1.60748e+08
Tb927.1.2390	beta tubulin	null	86.7	41	13241662932	14193184510	8330168733	9034033078	9857648612	8527446369	6632066609	6037932779
Tb927.1.240	retrotransposon hot spot protein (RHS, pseudogene), putative	null	10.4	8				3.38583e+06	1.60684e+06	1.59061e+06	1.20394e+07	1.10678e+07
Tb927.1.2400	alpha tubulin	null	93.8	53	13487627121	12810992504	8722445572	5922255533	10484665622	11405728062	8885191175	9089821033
Tb927.1.2550	histone H3, putative	null	55.6	10	1619644817	1481711544	2488858100	2755979272	1339471825	1432562450	5.6894e+08	5.73357e+08
Tb927.1.2570	coatomer beta subunit	beta-coP	54.3	38	4.64895e+07	3.95941e+07	33385194	3.5973e+07	3.04774e+07	3.28826e+07	3.20407e+07	3.44245e+07
Tb927.1.2670	paralyzed flagella 16	PF16	65.7	25	3.63726e+07	3.01797e+07	3.049e+07	2.27764e+07	3.37774e+07	1.9395e+07	3.32174e+07	2.63345e+07
Tb927.1.2750	hypothetical protein, conserved	null	69.6	11	4.40181e+07	3.99052e+07	2.98199e+07	2.84829e+07	2.55224e+07	2.4236e+07	3.6827e+07	3.60931e+07
Tb927.1.3000	amidohydrolase, putative	null	21.6	7					3.77103e+06	3.2532e+06	3.08885e+06	2.32867e+06
Tb927.1.3010	mRNA processing protein, putative	PAMC4	46.5	10	5.2862e+07	4.83239e+07	6.62221e+07	6.9156e+07	4.53447e+06
Tb927.1.3030	KREL2	KREL2	21.4	5	3.61712e+06	2.67612e+06	3.50445e+06	1.41714e+06	1.00612e+07	4.75262e+06	2.18584e+06	2.72415e+06
Tb927.1.3070	hypothetical protein, conserved	null	51.3	14	1.25575e+07	7.25733e+06	1.86367e+07	5.05115e+06	4.30041e+06	1.11521e+07	1.0078e+07	2.55299e+06
Tb927.1.3170	CHORD, putative	null	66.9	17	2.65785e+06	4.79901e+06			4.54795e+06	7.90413e+06	8.16311e+06	1.796e+06
Tb927.1.3180	40S ribosomal protein S11, putative	null	55.7	11	1.59672e+08	1.55589e+08	1.60245e+08	1.7342e+08	1.46686e+08	1.11565e+08	8.49208e+07	9.93996e+07
Tb927.1.3200	Suppressor of G2 allele of SKP1, putative	null	87.3	14	4.52008e+07	4.03466e+07	5.14369e+07	5.66127e+07	4.2768e+07	4.78204e+07	3.81469e+07	3.39471e+07
Tb927.1.3260	hypothetical protein, conserved	null	13	15	2.06913e+06		1.30824e+06		5.02517e+06
Tb927.1.3270	hypothetical protein, conserved	null	15.8	8	7.55254e+06	2.63703e+06	1.20477e+06	1.27298e+07
Tb927.1.330	retrotransposon hot spot protein (RHS, pseudogene), putative	null	7.7	2	4.22864e+07	4.92159e+07	2.7385e+06	1.69736e+07	3.77673e+07	4.33678e+07	1.20302e+07	1.36595e+07
Tb927.1.3310	hypothetical protein, conserved	null	46.8	11	1.69298e+07	1.54356e+07	9.57916e+06	6.99991e+06	4.39536e+06	6.42408e+06	5.10363e+06	1.1218e+07
Tb927.1.3830	glucose-6-phosphate isomerase, glycosomal	PGI	69.9	33	6.05007e+08	6.00021e+08	1117027294	1285123889	5.70045e+08	6.58738e+08	1.99574e+08	2.50493e+08
Tb927.1.3950	alanine aminotransferase	ALAT	73	27	1.64873e+08	1.56038e+08	139198690	1.28719e+08	1.22384e+08	1.4546e+08	1.0986e+08	1.08622e+08
Tb927.1.4050	ser/thr protein phosphatase, putative	null	35.4	26	2.79917e+07	2.04468e+07	2.16958e+07	2.7778e+07	1.08015e+07	1.58615e+07	2.898e+06	2.75492e+06
Tb927.1.4100	cytochrome oxidase subunit IV	COXIV	60.6	21		1.46907e+07	7.12402e+06		4.82101e+06		9.24602e+06
Tb927.1.4180	leucine-rich repeat protein (LRRP), putative	null	19.5	9	5.77877e+06	2.18519e+06	3.63588e+06	4.97041e+06				1.77764e+06
Tb927.1.420	retrotransposon hot spot protein 5 (RHS5), putative	null	41.8	3	2.22384e+07	2.19385e+07	2.46225e+07	2.5266e+07	7.15038e+06	1.03747e+07	6.04486e+06	2.62272e+06
Tb927.1.4220	Ydr279p protein family (RNase H2 complex component), putative		16.8	4	7.50067e+06	5.26733e+06	4.68347e+06	3.74173e+06
Tb927.1.4280	hypothetical protein, conserved	null	10.9	5	3.73702e+07	2.99139e+07	2.90772e+07	1.99675e+07	8.58276e+06	1.14854e+07	1.02629e+07	8.53719e+06
Tb927.1.4310	Flagellum attachment zone protein 2	FAZ2	37.4	52	1.27274e+08	1.34531e+08	1.11722e+08	1.08165e+08	1.01013e+08	1.2138e+08	8.54936e+07	104649884
Tb927.1.4340	hypothetical protein, conserved	null	9.4	4	1.99321e+06	1.95336e+06	1.87375e+06	2.01271e+06		5.21935e+06
Tb927.1.4420	ABC transporter, putative	null	35.6	24	1.92415e+07	1.11556e+07	1.28423e+07	1.54013e+07	1.62896e+06	9.75088e+06	1.03547e+07	9.4493e+06
Tb927.1.4490	acetyltransferase, putative	null	32	5	2.81867e+06	7.24054e+06	1.99465e+07	1.4783e+07	1.52258e+07
Tb927.1.450	retrotransposon hot spot protein (RHS, pseudogene), putative	null	11.6	4	1.73629e+07	1.46597e+07	1.24776e+07	1.71387e+06	1.46864e+07	9.95254e+06	5.60965e+06	1.39423e+06
Tb927.1.4680	Kinetochore interacting protein 6	KKIP6	29	6				5.26934e+06	6.85625e+06	2.58717e+06	2.50572e+06	1.68258e+06
Tb927.1.4690	Protein arginine N-methyltransferase 1 catalytic subunit	PRMT1	43.8	14		5.63506e+06	1.83377e+06		1.92534e+07	1.45092e+07	3.90942e+06	1.40772e+07
Tb927.1.4720	SET domain containing protein, putative	null	33.4	12	3.92059e+06	3.59827e+06	7.90348e+06	9.37822e+06	3826526	6.41476e+06	3.10123e+06	1.51161e+06
Tb927.1.4830	phospholipase A1	PLA1	32.3	6	9.13426e+06	8.36459e+06	2.63673e+06	3.92846e+06
Tb927.1.5000	hypothetical protein, conserved	null	72.7	13	4.56951e+07	4.17749e+07	1.81151e+07	3.04196e+07	2.72566e+07	3.06669e+07	1.53421e+07	3.52024e+07
Tb927.1.700	phosphoglycerate kinase	PGKC	81.8	33	1345409926	1155254107	1213757213	1442233746	850911446	8.68151e+08	6.27457e+08	6.47314e+08
Tb927.1.710	phosphoglycerate kinase	PGKB	85.2	10	2.15941e+08	2.03549e+08	1.86672e+08	1.65743e+08	1.32345e+08	1.73999e+08	1.72903e+08	1.77887e+08
Tb927.1.720	phosphoglycerate kinase	PGKA	52.3	10	4.13376e+07	2.92646e+07	3.65864e+07	2.53291e+07	2.43412e+07	4.16245e+07	3.87909e+07	3.1364e+07
Tb927.1.750	Metal-binding domain-containing protein	null	23.5	4	8.86698e+06	1.05522e+07	1.28853e+07	1.61979e+07	1.97879e+07	1.52747e+07	1.97956e+07	2.06196e+07
Tb927.1.860	transmembrane protein, putative	null	33.2	7	1.66508e+07	2.29211e+07	2.74272e+07	1.61079e+07	1.52869e+07	8.47653e+06	2.61473e+06	3.08546e+06
Tb927.1.90	retrotransposon hot spot protein (RHS, pseudogene), putative	null	36	4	2.60823e+07	2.70286e+07	3.20502e+07	2.88863e+07	4.89942e+07	4.94419e+07	3.85085e+07	4.00967e+07
Tb927.1.990	Enkuring domain-containig protein	null	29.9	10	2.17561e+07	2.32142e+07	2.07594e+07	1.22335e+07	9.52817e+06	1.0892e+07	1.60387e+07	5.4396e+06
Tb927.10.10030	hypothetical protein, conserved	null	62	8	2.17704e+06	2.02009e+07	2.80687e+07	1.01016e+07	2.98563e+07	3.73765e+07	4.31015e+07	4.59401e+07
Tb927.10.10100	hypothetical protein, conserved	null	4.4	2	1.34598e+07	7.03552e+06	8.92852e+06	5.41753e+06			4.35086e+07
Tb927.10.10140	paraflagellar rod component, putative	PFC19	65.9	17	247126017	2.40896e+08	1.16411e+08	180641511	8.59761e+07	8.42578e+07	5.22875e+07	5.40366e+07
Tb927.10.10160	Pentatricopeptide repeat protein (PPR), putative	null	26	4	8.79596e+06	9.98686e+06	1.6645e+06	1.87318e+06	9.76832e+06
Tb927.10.10280	microtubule-associated protein, putative	BBP268	92.2	29	2251500495	1871452770	1190246088	1012306725	1128583757	1271062499	1546169466	1484073606
Tb927.10.10320	dynein light chain Tctex-type, putative	null	58.7	5	8.00299e+06	6.00954e+06	8.652e+06	5.27649e+06	4.08052e+06	8.43767e+06	9.06059e+06	1.11172e+07
Tb927.10.10390	trypanothione reductase	null	83.9	27	2.45504e+08	2.66358e+08	3.12026e+08	3.59141e+08	318364736	2.83155e+08	1.57204e+08	1.46429e+08
Tb927.10.10420	monothiol glutaredoxin, putative	null	50.4	6	2.80523e+07	1.77677e+07	1.89025e+07	2.41673e+07	2.44582e+07	1.33686e+07	1.91775e+07	1.13555e+07
Tb927.10.10590	histone H2B, putative	null	67.9	11	6.47277e+08	6.94361e+08	7.67983e+08	8.39543e+08	6.60965e+08	6.95952e+08	4.24873e+08	447190918
Tb927.10.1060	T-complex protein 1, delta subunit, putative	TCP-1-delta	84.1	39	8.00117e+07	6.29532e+07	6.07702e+07	6.09863e+07	6.60144e+07	7.76683e+07	9.02047e+07	7.6645e+07
Tb927.10.10610	protein tyrosine phosphatase, putative	null	12.2	4	2.0432e+07	1.47405e+07	1.7523e+07	1.39897e+07	1.58003e+07	2.01369e+07	2.46508e+07	2.68988e+07
Tb927.10.10620	hypothetical protein, conserved	null	22.6	5	1.04249e+07				2.23937e+06	4.92936e+06	1.982e+06	6.78773e+06
Tb927.10.10630	hypothetical protein, conserved	null	33.8	5	5.01665e+06	7.32064e+06	3.32865e+06	4.55676e+06
Tb927.10.1070	cdc2-related kinase 1	CRK1	44.2	11	5.98554e+06	2.06527e+06	5.48763e+06	9.21266e+06
Tb927.10.10780	hypothetical protein, conserved	null	22.4	4	2.66182e+06	2.05257e+06	1.30065e+06	2.21345e+06	5.05937e+06	2.58945e+07	1.14928e+07	6.12655e+06
Tb927.10.10830	RGG-containing protein 2	RGG2	28.4	9	2.60089e+07	1.82863e+07	1.35604e+07	1.3902e+07	3.39849e+07	2.0127e+07	1.83734e+07	1.77012e+07
Tb927.10.10850	Protein argonaute-1	AGO1	56.6	44	1.08378e+08	8.91561e+07	1.43967e+08	1.65124e+08	1.62546e+08	1.36209e+08	4.68386e+07	5.44353e+07
Tb927.10.10880	ATP-binding cassette sub-family F member 1, putative	ABCF1	54.5	23	2.67924e+06	2.00495e+06	1.65979e+07	9.48681e+06	1.70812e+07	5.03118e+06	9.83909e+06	4.15608e+06
Tb927.10.1090	40S ribosomal protein S23, putative	RPS23	60.8	9	9.79471e+07	1.07512e+08	2.40295e+08	2.23829e+08	2.85411e+08	1.70375e+08	2.05093e+08	104104221
Tb927.10.10960	heat shock protein, putative	null	84.8	98	1428317101	1662993122	1469754617	1514138124	1884519806	1783271113	1336906276	1278647860
Tb927.10.1100	60S ribosomal protein L9, putative	null	71.4	17	4.91028e+08	4.33527e+08	4.31308e+08	380288572	4.72098e+08	4.24642e+08	3.64869e+08	3.04236e+08
Tb927.10.11030	Archaic translocase of outer membrane 11 kDa subunit	ATOM11	23	2	1.64106e+07	2.12125e+07	1.63372e+07	1.85104e+07	1.47541e+07	1.48923e+07	1.03375e+07	8.07062e+06
Tb927.10.11080	paraflagellar rod protein	null	63.1	13	1.84154e+08	1.68464e+08	202464150	2.72648e+08	2.02057e+08	2.11044e+08	1.68091e+08	1.55721e+08
Tb927.10.11140	hypothetical protein, conserved	null	6.9	7	2.6204e+07	2.99767e+07	2.87841e+07	2.40196e+07	3.90765e+07	3.68269e+07	1.55205e+07	2.10398e+07
Tb927.10.11220	procyclic form surface phosphoprotein	PSSA-2	29.9	9					3.84988e+06	4.57787e+06	4.02496e+06	1.51059e+06
Tb927.10.11250	Coiled-coil domain-containing protein 40 homolog	CCDC40	24.1	17	1.89689e+07	2.29991e+07	1.58058e+07	2.34404e+07	2.38253e+07	1.5595e+07	1.71649e+07	1.80272e+07
Tb927.10.11300	paraflagellar rod component, putative	PFC16	92.1	15	3.68644e+08	3.42374e+08	2.67342e+08	2.35615e+08	2.097e+08	2.31695e+08	277304851	2.81537e+08
Tb927.10.11310	intraflagellar transport protein 57/55	IFT57/55	51.8	17	8.56031e+07	1.05816e+08	4.97926e+07	7.70345e+07	7.52046e+07	6.9628e+07	5.79878e+07	5.2642e+07
Tb927.10.11390	60S ribosomal protein L6, putative	null	65.6	20	1.53176e+08	1.56357e+08	1.60779e+08	1.49037e+08	1.87139e+08	183262964	1.10659e+08	1.54418e+08
Tb927.10.11530	hypothetical protein, conserved	null	83.2	6	4.46396e+07	38732870	4.60761e+07	3.49825e+07	4.44787e+07	5.04215e+07	4.90453e+07	5.63405e+07
Tb927.10.11590	nicotinate phosphoribosyltransferase, putative	null	10.7	4	3.82347e+07	2.94797e+07	1.76141e+07	1.73303e+07	1.51977e+07	1.37613e+07	1.08879e+07	7.73198e+06
Tb927.10.11600	hypothetical protein, conserved	null	7.5	3	6.68996e+06	2.01489e+06	1.64989e+06	9.06345e+06
Tb927.10.11650	hypothetical protein, conserved	null	47.2	3	1.97647e+06	7.30313e+06	7.17078e+06	9.83351e+06	2.04437e+06	2.59922e+06	1.09704e+07	6.21178e+06
Tb927.10.1170	intraflagellar transport protein 172	IFT172	43.5	59	6.02003e+07	6.56932e+07	1.44137e+08	1.10335e+08	4.29292e+07	4.52119e+07	3.87923e+07	5.74168e+07
Tb927.10.11700	guanylate kinase, putative	null	38.3	10	2.47033e+07	1.3368e+07	1.74976e+07	1.46647e+07	1.65132e+07	1.38745e+07	1.57257e+07	1.71247e+07
Tb927.10.11760	pumilio/PUF RNA binding protein 6	PUF6	45.8	27	1.06195e+07	6.45037e+06	6.58697e+06	9.30694e+06			1.23046e+07	3.37118e+06
Tb927.10.11800	Axonemal inner arm dynein light chain, putative	null	10.7	3	1.04819e+07	1.3609e+07	7.65189e+06	6.53174e+06	3.08468e+06	8.38034e+06	8.22118e+06	5.6723e+06
Tb927.10.11870	mitochondrial RNA binding protein	MRB11870	32.3	6					3.73287e+06	3.64516e+06	1.12437e+06	1.70803e+06
Tb927.10.11970	glutamine aminotransferase (GlnAT)	GlnAT	43.4	14	5.07426e+07	4.99136e+07	6.64365e+07	6.83821e+07	4.16757e+07	5.79687e+07	3.1196e+07	2.23849e+07
Tb927.10.12000	iron-sulfur cluster assembly protein, putative	null	21.2	2	9.51229e+06	7.73598e+06	7.44467e+06	7.15975e+06	8.52708e+06	8.04297e+06	1.08773e+07	1.098e+07
Tb927.10.12030	hypothetical protein, conserved	null	54.8	9	6.31752e+06	784796	1.07649e+07	1.10918e+07	1.04401e+07	9.17687e+06
Tb927.10.12040	mitogen-activated protein kinase 11, putative	MAPK11	55	19	7.06004e+07	7.58385e+07	42511864	5.87898e+07	46040897	4.73466e+07	5.08363e+07	4.33125e+07
Tb927.10.12090	RNA-binding protein, putative	RBP7A	49.1	4	5.16398e+07	4.26595e+07	4.03048e+07	3.76856e+07	5.17378e+07	9.03519e+06	5.28391e+07	6.7103e+07
Tb927.10.1210	katanin, putative	null	19	9	3.3944e+06	1.0041e+07	7.21515e+06	7.90324e+06	9.71073e+06	2.64204e+06	1.01527e+07	1.85468e+07
Tb927.10.12180	hypothetical protein, conserved	null	8	5	3.8977e+06	3.80127e+06	6.5695e+06	3.64899e+06	4.13874e+06	4.97262e+06	3.23258e+06	3.35425e+06
Tb927.10.12210	ribulose-5-phosphate 3-epimerase, putative	null	45.5	7	2.04166e+07	2.35568e+07	1.94263e+07	20923300
Tb927.10.12240	3-ketoacyl-CoA reductase, putative	null	54.4	12	1.23692e+07	8.21866e+06			7.70262e+06
Tb927.10.12260	cytosolic nonspecific dipeptidase, putative	null	79.8	22	6.92873e+07	5.61701e+07	7.08157e+07	7.10983e+07	7.97758e+07	7.98359e+07	5.09657e+07	5.60892e+07
Tb927.10.12290	UDP-Gal or UDP-GlcNAc-dependent glycosyltransferase, putative	null	11.1	4					6.02694e+06	5.57994e+06	1.25636e+06	5.20777e+06
Tb927.10.1230	Enriched in surface-labeled proteome protein 23	ESP23	10.5	4	9.05072e+06	3.09066e+07	3.87341e+07	3.85022e+07	3.29667e+07	3.03561e+07	8.74619e+06	1.02519e+07
Tb927.10.12330	zinc finger protein family member, putative	ZC3H34	37.1	9	9.96993e+07	1.01549e+08	1.01115e+08	1.27944e+08	8.1749e+07	9.18966e+07	1.32272e+08	1.43103e+08
Tb927.10.12360	hypothetical protein, conserved	null	75.9	10	3.66314e+07	4.70247e+07	5.23641e+07	5.09709e+07	6.16089e+07	5.15846e+07	3.01982e+07	3.04718e+07
Tb927.10.12390	hypothetical protein, conserved	null	17.1	3	6.65958e+06	5.19638e+06	3.98148e+06	4.84068e+06	4.04911e+06	4.64804e+06	7.97042e+06	6.16605e+06
Tb927.10.12410	hypothetical protein, conserved	null	82	12	5.79419e+06	3.41602e+06	3.30057e+06	4.55446e+06	1.40036e+07
Tb927.10.12420	predicted S. cerevisiae Got1 homologue	null	20.4	2	9.11497e+06	1.0761e+07	1.51647e+07	1.72148e+07	1.1479e+07	8.71298e+06	1.3143e+06	1.80252e+06
Tb927.10.12430	Noc2p family, putative	null	30.8	15	3.15666e+07	2.85997e+07	3.18058e+07	3.43726e+07	1.15832e+06	2.34718e+07	1.87346e+06	1.05851e+07
Tb927.10.12490	kinesin, putative	null	1.6	2	1.60619e+06	2.2149e+06	1.49436e+07	1.20032e+07
Tb927.10.1250	Aminoacyl-tRNA editing domain containing protein, putative	null	68.6	15	3.11517e+06	8.18273e+06	2.21897e+06	2.65144e+06	6.60339e+06	3.63803e+06	4.22352e+06	9.80321e+06
Tb927.10.12500	P-type H+-ATPase, putative	null	57.1	49	1.17403e+08	1.09462e+08	1.27764e+08	1.26745e+08	1.40037e+08	144155973	1.45181e+08	1.27838e+08
Tb927.10.12510	P-type H+-ATPase, putative	null	51.5	8	4.02556e+07	4.11059e+07	5.68801e+07	4.92565e+07	4.03268e+07	4.53356e+07	3.62629e+07	4.29958e+07
Tb927.10.12590	hypothetical protein, conserved	null	31.9	12	3.68744e+07	3.42648e+07	3.28509e+07	2.8932e+07	2.29802e+07	2.30135e+07	1.77473e+07	2.01862e+07
Tb927.10.12660	pumilio/PUF RNA binding protein 2	PUF2	13.2	8	2.07188e+07	1.68176e+07	7.12354e+06	1.79092e+07	2.28883e+07	2.15674e+07	7.60878e+06	9.05937e+06
Tb927.10.12700	pyruvate dehydrogenase E1 alpha subunit, putative	null	88.6	47	2.01457e+08	1.89833e+08	2.98444e+08	2.86751e+08	2.19271e+08	2.05301e+08	145684776	1.80387e+08
Tb927.10.12710	heat shock protein 110, putative	null	69.7	57	1.67654e+08	1.58608e+08	1.4104e+08	1.29861e+08	1.97986e+08	219083351	2.09121e+08	1.94226e+08
Tb927.10.12720	hypothetical protein, conserved	null	8.4	7	1.44196e+08	1.38421e+08	5.53128e+07	5.05932e+07
Tb927.10.12820	hypothetical protein, conserved	null	39.5	22	1.4386e+08	1.60377e+08	1.1417e+08	1.2736e+08	1.28774e+08	1.40561e+08	1.22491e+08	1.23283e+08
Tb927.10.12840	mitochondrial carrier protein	MCP12	83.6	21	2.10647e+08	1.92068e+08	3.09062e+08	3.24871e+08	4.0377e+08	3.94084e+08	1.82645e+08	1.47623e+08
Tb927.10.12860	pre-RNA processing PIH1/Nop17, putative	null	20.6	9					2.22025e+07	2.02052e+06	2.09911e+07	1.79834e+07
Tb927.10.12890	bifunctional aminoacyl-tRNA synthetase, putative	null	67.6	41	8.96002e+07	7.6235e+07	5.58877e+07	5.78115e+07	7.37755e+07	7.0715e+07	4.83781e+07	7.01433e+07
Tb927.10.12940	predicted zinc finger protein	null	30.9	8	2.22543e+08	2.13712e+08	1.62716e+08	1.67246e+08	1.69819e+08	2.02669e+08	1.62349e+08	1.93222e+08
Tb927.10.12960	Ras-related protein Rab5A	RAB5A	37	6	3.82192e+07	3.98464e+07	5.08761e+07	5.03204e+07	2.74245e+07	2.85906e+07	1.2334e+07	6.02325e+06
Tb927.10.12990	predicted ankyrin repeat family protein	null	27.4	7					4.0501e+06	3.68733e+06	2.22042e+06	3.27039e+06
Tb927.10.13110	Outer arm dynein light chain 7	LC7	42.4	5	9.34569e+06	7.84299e+06	1.44641e+07	6.31933e+06	2.14347e+07	1.61199e+06	1.45437e+06	1.76121e+06
Tb927.10.13230	hypothetical protein, conserved	null	9.9	3	2.00487e+06	7.14284e+06	1.47632e+07	1.39863e+07	1.49619e+07	1.16328e+07	1.77582e+06	1.90444e+06
Tb927.10.13270	Periodic tryptophan protein 2 homolog, putative	null	27.3	13	1.96358e+06	2.60834e+06	3.75675e+06	3.79002e+06	4.36141e+06
Tb927.10.13280	hypothetical protein, conserved	null	42	76	1.05287e+07	9.27859e+06	1.37295e+07	1.146e+07	1.06538e+07	1.63413e+07	1.10595e+07	1.0582e+07
Tb927.10.13290	ethanolamine phosphotransferase (EPT)	null	6.8	2	6.3124e+06	6.93854e+06	8.62034e+06	8.49523e+06	6.55477e+06	8.99918e+06	1.69963e+06	3.10144e+06
Tb927.10.13310	DNA-directed RNA polymerase I subunit RPB5z, putative	RPB5z	30.4	6	6.30679e+06	5.04551e+06	4.95424e+06	2.21996e+06	3.09042e+06	1.21734e+07	4.338e+06	4.78466e+06
Tb927.10.13320	DNA-directed RNA polymerase II/III subunit, putative	RPB5	43.8	6	3.93599e+07	4.53629e+07	2.58655e+07	3.09055e+07	3.27177e+07	2.06102e+06	1.35968e+07	7.69243e+06
Tb927.10.13360	Elongation factor Tu, mitochondrial	EF-Tu	80.4	36	8.71789e+07	8.29787e+07	6.31055e+07	5.24103e+07	5.08945e+07	5.25932e+07	4.84639e+07	4.76636e+07
Tb927.10.13510	zinc metallopeptidase, putative	null	36.9	14	8.19574e+06	1.7092e+07	8.79559e+06	1.12408e+07	1.67047e+06	1.64491e+06	4.01358e+06	4.36191e+06
Tb927.10.13520	Zn-finger in Ran binding protein and others/FYVE zinc finger, putative	null	28.2	7	6.36987e+06	8.65555e+06	6.26733e+06	2.21561e+06	1.98942e+07	1.96598e+07	5.36579e+06	3.05249e+07
Tb927.10.13560	mevalonate-diphosphate decarboxylase	ERG19	58.4	16					1.57912e+07	1.54605e+07	3.82887e+06	6.22785e+06
Tb927.10.13630	glucosidase, putative	null	45.7	28	1.03439e+08	9.59505e+07	1.72361e+08	156158902	9.54185e+07	1.20947e+08	5.66747e+07	3.27818e+07
Tb927.10.13670	serine/threonine protein phosphatase 5	PP5	44.5	16	5.19608e+06		2.1091e+07		2.21735e+07	5.06298e+06	3.90688e+06	7496594
Tb927.10.13710	Activator of Hsp90 ATPase, N-terminal/Activator of Hsp90 ATPase homolog 1-like protein, putative	null	45.3	14	1.08184e+08	6.17787e+07	1.13737e+08	1.26849e+08	1.64954e+08	1.42877e+08	6.17856e+07	7.83326e+07
Tb927.10.13720	RNA-binding protein 29, putative	RBP29	25.5	10	5.70359e+07	4.38404e+07	6.47162e+07	6.08159e+07	5.1827e+07	5.70513e+07	5.49881e+07	4.95143e+07
Tb927.10.13740	synaptotagmin, putative	null	24.6	9	5.6669e+06	7.51833e+06	1.9097e+07	2.07715e+07	9.99932e+06	1.22046e+07	1.03836e+06	1.15393e+06
Tb927.10.13780	glycogen synthase kinase 3	GSK3	69.3	23	4.50928e+07	4.96891e+07	6.17854e+07	5.3546e+07	3.37512e+07	3.97107e+07	2.44303e+07	2.59718e+07
Tb927.10.13790	hypothetical protein, conserved	null	22.1	11	9.93134e+07	8.02056e+07	3.96526e+07	4.16851e+07	7.49145e+07	5.39548e+07	4.72551e+07	4.11966e+07
Tb927.10.13800	hypothetical protein, conserved	null	40.6	15		2.25421e+06		4.20648e+06
Tb927.10.13860	GPI-anchor transamidase subunit 8 (GPI8)	null	39.8	7	6.00867e+07	4.52462e+07	7.76181e+07	9.57365e+07	3.4757e+07	4.38208e+07	1.14604e+07	1.50155e+07
Tb927.10.1390	Hypoxanthine-guanine-xanthine phosphoribosyltransferase	HGXPRT	78.2	16	6.01848e+07	7.14674e+07	8.07702e+07	7.6491e+07	3.35312e+07	4.43552e+07	3.13254e+07	3.3579e+07
Tb927.10.13950	tubulin-specific chaperone, putative	null	55.6	13	1.55855e+07	3.00818e+07	1.46881e+07	2.32078e+07	2.34679e+07	3.93079e+07	2.02582e+07	3.03465e+07
Tb927.10.13980	btb/poz domain containing protein, putative	null	42.8	4	1.61784e+06	2.77341e+06	6.33472e+06	1.02704e+07	4.60373e+06	7.20569e+06	2.41555e+06	5.18114e+06
Tb927.10.1400	hypoxanthine-guanine phosphoribosyltransferase	HGPRT	65.7	13	5.23538e+07	4.14323e+07	7.57217e+07	6.77186e+07	1.20458e+08	8.42649e+07	8.22738e+07	4.21885e+07
Tb927.10.14000	aconitase	ACO	53	31	6.0601e+06	1.70022e+07	1.12811e+07	1.69363e+07	3.80237e+07	5.0419e+07	1.40908e+07	1.34339e+07
Tb927.10.14010	tubulin cofactor C domain-containing protein RP2	rp2	36.9	13	6.60566e+07	5.99391e+07	3.22113e+07	3.36539e+07	5.03843e+07	4.91534e+07	4.77644e+07	5.27272e+07
Tb927.10.14030	hypothetical protein, conserved	null	29.2	12	7.96996e+07	9.19975e+07	9.80703e+07	9.33062e+07	6.98242e+07	7.19726e+07	5.22809e+07	5.04093e+07
Tb927.10.14040	vacuolar ATP synthase subunit c, putative	null	60.5	15	4.38429e+07	3.9317e+07	2.20913e+07	1.94407e+07	3.39173e+07	2.44203e+07	2.46787e+07	2.44498e+07
Tb927.10.14090	transporter, putative	null	7.4	2	1.72284e+07	1.1896e+07	1.9515e+07	1.99302e+07	1.76291e+07	1.70431e+07	7.89782e+06	5.48351e+06
Tb927.10.14130	SRP19 protein, putative	null	52	7	2.74643e+07	1.22452e+07	1.7272e+07	1.72974e+07	1.00884e+07	1.14816e+07	1.55851e+07	6.51211e+06
Tb927.10.14140	pyruvate kinase 1	PYK1	77	30	1493930014	1649080127	1576310997	1731733750	1861668658	2411473000	1722011553	1584665932
Tb927.10.14150	nuclear segregation protein, putative	null	46.6	23	6.4552e+07	6.64053e+07	5.71378e+07	5.00549e+07	5.79155e+07	6.6365e+07	7.03809e+07	8.28969e+07
Tb927.10.14160	Aquaglyceroporin 3	AQP3	33.2	4	1.0786e+08	1.284e+08	1.60099e+08	2.37256e+08	1.84398e+08	1.59948e+08	4.8555e+07	3.50998e+07
Tb927.10.14170	aquaglyceroporin 2	AQP2	25	7	2.31404e+07	1.75409e+07	6.4437e+07	4.99088e+07	3.96532e+07	5.779e+07	3.86893e+06	1.29054e+07
Tb927.10.14180	protein transport protein SEC13	SEC13	61	13	1.86293e+07	1.73338e+07	1.14405e+07	1.53274e+07	1.04546e+07	1.29556e+07	1.26663e+07	1.17827e+07
Tb927.10.1420	metallo-peptidase, Clan MG, Family M24	MetAP2	68.9	23	4.80909e+07	5.00976e+07	5.15254e+07	4.61655e+07	1.12252e+08	1.35174e+08	1.10965e+08	9.57308e+07
Tb927.10.14200	syntaxin 5	null	10.1	3	6.77266e+06	1.44934e+06	5.36963e+06	2.19859e+06
Tb927.10.14220	hypothetical protein, conserved	null	13.5	3	1.27473e+06	9.70847e+07	1.50558e+08	2.10152e+06	6.54218e+07	7.10633e+07	2.95291e+07	5.60371e+06
Tb927.10.14240	N-myristoyltransferase	NMT	55.6	16	8.82432e+06	1.35292e+06	4.66999e+06	1.26978e+07	4.68204e+06	8.4969e+06	2.54651e+06	2.69786e+06
Tb927.10.1430	hypothetical protein, conserved	null	22	4	1.2222e+07	1.6431e+07	1.54395e+07	1.6486e+06	1.75424e+06	1.14177e+07	1.43524e+07	2.10355e+07
Tb927.10.14330	Utp14 protein, putative	null	18.3	12					3.27055e+06		3.1167e+06
Tb927.10.14340	hypothetical protein, conserved	null	8.3	5	1.0552e+07	3.30516e+07	5.64467e+06	2.42034e+07	3.02983e+06	1.04354e+07	6.57556e+06	6.29613e+06
Tb927.10.14360	U2 small nuclear ribonucleoprotein 40K	U2_40K	32	6	5.28907e+06	5.00466e+06	1.65686e+06	1.18493e+06		3.31541e+06
Tb927.10.14390	Histone chaperone Rttp106-like, putative	null	52.3	22	3.42876e+07	2.98784e+07	3.87713e+07	2.25258e+07	1.75735e+07	23701020	2.79998e+07	3.72642e+07
Tb927.10.14470	intraflagellar transport protein 140	IFT140	13.9	19	4.82516e+07	1500234965	1904822083	1.84033e+07	2832770439	2666328028	2121609945	1981916635
Tb927.10.14480	hypothetical protein, conserved	null	4.7	3	360590310	3.77891e+08	1.44646e+08	1.28936e+08	1.4449e+06	1.52851e+08	3.2739e+06	1.29186e+08
Tb927.10.14490	hypothetical protein, conserved	null	59	24	1.71516e+08	1.52687e+08	136796277	149181062	1.42143e+08	1.52506e+08	1.09985e+08	1.26589e+08
Tb927.10.1450	plectin, putative	null	41.2	12	1.26409e+08	8.60279e+07	6.55424e+07	7.7514e+07	9.30424e+07	7.85964e+07	8.42047e+07	7.92404e+07
Tb927.10.14500	hypothetical protein, conserved	null	83.7	24	3.31473e+08	3.10805e+08	2.93452e+08	3.06482e+08	2.92456e+08	2.70022e+08	2.06532e+08	237661885
Tb927.10.14510	root hair defective 3 GTP-binding protein (RHD3), putative	null	26.7	14	1.59814e+07	1.16017e+07	2.4293e+07	1.19806e+07	7.30078e+06	6.09833e+06	8.74911e+06	5.88729e+06
Tb927.10.14520	Basal body protein	BBP52	36.7	10	4.92118e+07	3.89933e+07	4.2535e+07	3.17997e+07	2.34863e+07	3.3012e+07	3.18454e+07	3.02179e+07
Tb927.10.14530	19S proteasome non-atpase subunit 8	Rpn8	40.7	10	7.90832e+07	6.39578e+07	9.45386e+07	1.00132e+08	9.6891e+07	7.23493e+07	5.62469e+07	4.44118e+07
Tb927.10.14550	ATP-dependent RNA helicase HEL67	HEL67	62.8	31	4.90081e+07	4.58515e+07	3.55791e+07	3.27341e+07	2.9462e+07	2.94956e+07	2.13715e+07	2.20322e+07
Tb927.10.14680	ribosome biogenesis protein, putative	null	44	11	3.64763e+07	3.59589e+07	2.39169e+07	1.9839e+07	2.56347e+07	3.28239e+07	5.19265e+07	3.05435e+07
Tb927.10.14700	hypothetical protein, conserved	null	61.7	20	3.51838e+07	3.96098e+07	2.50684e+07	2.52532e+07	2.50345e+07	3.43117e+07	3.09116e+07	3.42754e+07
Tb927.10.14710	40S ribosomal protein S2, putative	RPS2	66.9	25	9.24814e+07	8.1422e+07	1.32705e+08	1.1922e+08	1.37065e+08	1.22911e+08	8.9259e+07	7.78537e+07
Tb927.10.14730	chaperone protein DnaJ, putative	null	24.4	9	4.66647e+06	2.47004e+06	1.68306e+06	1.933e+06	2.5761e+06	5.54208e+06	1.51001e+06	4.07021e+06
Tb927.10.14740	hypothetical protein, conserved	null	39.5	11	1.00807e+08	7.48033e+07	1.18508e+08	1.13837e+08	1.17039e+08	1.06825e+08	5.67023e+07	4.87469e+07
Tb927.10.14750	fibrillarin, putative	null	51.3	17	3.30094e+07	3.30876e+07	2.89071e+07	2.95644e+07	3.24663e+07	3.52206e+07	4.03041e+07	4.08697e+07
Tb927.10.14760	clathrin light chain, putative	null	19.6	3	4.39676e+07	3.15953e+07	2.28353e+07	7.67012e+06	2.14732e+07	2.19289e+07	1.63361e+07	1.44109e+07
Tb927.10.14770	Associated kinase of Tb14-3-3	AKB1	34.1	17	2.61484e+07	1.99947e+07	1.98955e+07	2.83385e+07	1.40937e+07	2.16101e+07	1.45735e+07	1.6047e+07
Tb927.10.14780	Canertinib-binding protein kinase 1	CBPK1	79.9	18	5.09436e+07	4.42979e+07	3.56143e+07	4.15208e+07	5.30345e+07	5.63316e+07	5.78611e+07	6.77302e+07
Tb927.10.14790	metallo-peptidase, Clan MG, Family M24	null	55.5	23	1.8482e+07	2.39668e+07	2.14867e+07	17601142	3.2863e+07	2.59086e+07	1.5809e+07	1.86496e+07
Tb927.10.14810	multiprotein-bridging factor 1, putative	mbf1	57.5	10		2.21433e+06		3.37407e+06	5.01793e+06	6.08506e+06	8.26738e+06	8.89499e+06
Tb927.10.14840	Mitochondrial ADP/ATP carrier protein 5a	MCP5a	59.6	25	3.25822e+08	3.0022e+08	4.16126e+08	5.26198e+08	5.26927e+08	4.66605e+08	2.24549e+08	1.98966e+08
Tb927.10.14890	C-terminal motor kinesin, putative	KIFC1	62.3	43	6.99932e+08	6.04427e+08	4.66666e+08	4.27692e+08	7.13107e+08	7.42664e+08	8.63712e+08	783146918
Tb927.10.1490	Temperature dependent protein affecting M2 dsRNA replication, putative	MKT1L	31.5	27	1.22338e+07	1.60209e+07	1.44764e+07	1.67947e+07	3.3236e+07	2.75202e+07	1.24199e+07	2.17997e+07
Tb927.10.14930	Zinc finger CCCH domain-containing protein 39	ZC3H39	65.6	14	4.51475e+07	3.80338e+07	4.06724e+07	3.63453e+07	2.58062e+07	2.71013e+07	4.06727e+07	4.046e+07
Tb927.10.14950	Zinc finger CCCH domain-containing protein 40	ZC3H40	61.6	16	3.34026e+07	2.65221e+07	2.0607e+07	1.56847e+07	1.88559e+07	1.49275e+07	2.65577e+07	2.68518e+07
Tb927.10.14980	intraflagellar transport protein 52	IFT52	47	21	1.65964e+08	1.38711e+08	1.35887e+08	1.50224e+08	1.56525e+08	1.45775e+08	126732768	170443371
Tb927.10.14990	intraflagellar transport protein 80	IFT80	32.2	21	4.96041e+07	7.78788e+07	4.17891e+07	5.40015e+07	7.77093e+07	4.84705e+07	5.86477e+07	5.30443e+07
Tb927.10.1500	methionyl-tRNA synthetase, putative	MetRS	66.8	39	9.59387e+06	8.93619e+06	6.44671e+06	2.21742e+07	3.18653e+06	3.98955e+06
Tb927.10.15000	hypothetical protein, conserved	null	41	11	2.29698e+07	1.58002e+07	1.90586e+06	4.15236e+06	9.90293e+06	1.35638e+07	1.18315e+06	1.38109e+07
Tb927.10.1510	CCR4-NOT transcription complex subunit 1	NOT1	56.9	98	2.57047e+07	2.96144e+07	7.81828e+06	1.5202e+07	1.9045e+07	2.83518e+07	2.89204e+07	2.17618e+07
Tb927.10.15130	Vesicle-trafficking protein SEC22, putative	SEC22	10.6	2	7.50161e+06	5.13397e+06	3.3958e+06	4.4773e+06	4.03788e+06
Tb927.10.15170	hypothetical protein, conserved	null	22	9	2.47933e+06	8.60804e+06	1.73129e+06	2.37118e+06		5.66618e+06
Tb927.10.15180	nucleosome assembly protein, putative	null	47.8	17	2.67983e+07	2.85205e+07	2.99656e+07	3.79753e+07	5.68104e+07	5.12984e+07	4.51208e+07	5.14017e+07
Tb927.10.15200	Predicted coiled-coil domain-containing protein (DUF2360), putative	null	20.1	3	6.30212e+07	9.79873e+06	4.07673e+06	7.99267e+06	3.01397e+06	2.39233e+07	1.5961e+06	1.89709e+06
Tb927.10.15270	metallo- peptidase, Clan MG, Family M24	null	68.9	17	1.356e+07	1.68998e+07	9.58855e+06	3.07357e+06	1.70931e+07	3.8119e+06	3.4014e+06	3.85958e+06
Tb927.10.15310	hypothetical protein, conserved	null	26.6	11			0	1.56029e+06	3.04276e+07	3.24728e+07	1.34886e+07	1.02254e+07
Tb927.10.15330	CYTH domain containing protein, putative	null	35	15	3.2276e+07	3.00827e+07	2.78775e+07	1.68827e+07	2.67121e+07	23751484	2.1933e+07	2.48639e+07
Tb927.10.15350	histone H3 variant V	H3V	43.9	4	7.47358e+07	9.00685e+07	2.00628e+08	203614652	8.97908e+07	9.6091e+07	4.59186e+07	4.7925e+07
Tb927.10.15360	hypothetical protein, conserved	null	23.3	23	1.1051e+07	1.54922e+07	8.17161e+06	1.40109e+07	1.17927e+07	1.90782e+07	1.2572e+07	1.48892e+06
Tb927.10.15390	Flagellum attachment zone protein 7	FAZ7	4.6	3	5.77503e+06	3.71056e+06	5.46893e+06	6.97452e+06
Tb927.10.15410	glycosomal malate dehydrogenase	gMDH	74.9	24	6.20248e+06	9.80262e+06	1.90728e+07	8.81306e+06	2.60541e+08	9.00875e+07	125430762	4.18043e+07
Tb927.10.15430	Ankyrin repeats (3 copies), putative	null	14.8	5	3.38194e+06				2.13947e+06	2.65881e+06	1.38151e+06	1.40957e+06
Tb927.10.15440	hypothetical protein, conserved	null	27.7	7	4.00425e+07	3.93399e+07	4.11502e+07	3.69373e+07	3.54341e+07	3.44093e+07	2.22694e+07	2.03059e+07
Tb927.10.1550	proteasome regulatory non-ATP-ase subunit 5	RPN5	64.7	22	3.14634e+07	1.81868e+07	3.52354e+07	3.49766e+07	1.71388e+07	1.90281e+06	1.89764e+07	1.49677e+07
Tb927.10.15520	signal recognition particle protein, putative	null	41.3	22	4.27992e+06	4.67796e+06	1.29314e+07	3.15824e+06	1.02942e+07	9.64393e+06	1.49203e+07	1.1365e+07
Tb927.10.15530	ABC transport system ATP-binding protein, putative	null	63.8	31	1.69069e+07	1.75503e+06	1.38429e+07	1.88438e+06	2.01521e+07	3.24164e+07	1.85752e+07	3.03322e+07
Tb927.10.15590	macrophage infectivity potentiator, precursor, putative	MIP	51	6	3.54399e+07	4.20259e+07	5.27346e+07	5.602e+07	2.67668e+07	3.92169e+07	2.47875e+07	1.19471e+07
Tb927.10.1560	Nucleolar protein 91	NOP91	38.6	22	3.27521e+07	3.13067e+07	5.597e+07	5.55499e+07	4.68344e+07	3.91228e+07	6.3015e+06	4.72406e+06
Tb927.10.15700	hypothetical protein, conserved	null	23.5	3	2.47837e+06	2.51261e+06	1.53213e+06	1.06008e+07
Tb927.10.15720	proteasome regulatory non-ATP-ase subunit 9	RPN9	67.7	19	3.30344e+06	4.95841e+06	4.93601e+06	4977565	5.21122e+06	5.06251e+06	4.00155e+06	2.35243e+06
Tb927.10.15760	hypothetical protein, conserved	null	69.2	24	1200784096	1007035313	1000369843	1107856964	1458220971	1168645700	5.42871e+08	5.22707e+08
Tb927.10.15850	Peroxisome biogenesis factor 12	PEX12	25.8	8	1.48403e+07	1.27149e+07	3.98028e+07	3.38294e+07	2.27697e+07	3.40402e+07	7.88446e+06	5.56767e+06
Tb927.10.16100	FK506-binding protein (FKBP)-type peptidyl-prolyl isomerase, putative	null	70.1	25	2.4427e+08	2.21684e+08	2.68692e+08	2.91857e+08	3.86433e+08	3.59666e+08	2.80251e+08	2.84921e+08
Tb927.10.16110	component of motile flagella 1	CMF1	47.7	13	9.30446e+06	2.32416e+07	1.45549e+07	1.8969e+07	2.35524e+07	7.40208e+06	1.59123e+07	4.01476e+06
Tb927.10.16120	inosine-5'-monophosphate dehydrogenase	IMPDH1	81.2	38	1.71102e+08	169375204	2.47491e+08	2.56926e+08	1.56944e+08	1.69967e+08	8.33317e+07	6.17712e+07
Tb927.10.16150	ATP-dependent zinc metallopeptidase, putative	null	27.2	10	5.27599e+06	2.15211e+06	1.52003e+06	2.04957e+06	1.79764e+06	3.01263e+06	4.20958e+06	2.61459e+06
Tb927.10.1630	atp-binding cassette sub-family e member 1	ABCE1	48.7	24	1.36633e+07	2.68352e+07	1.36767e+07	1.42464e+07	2.20658e+07	8.65564e+06	1.59167e+07	1.91107e+07
Tb927.10.16380	variant surface glycoprotein (VSG, pseudogene), putative	null	12	4	1419479323	1621117240	2152189555	2325172069	2414135883	2570473444	1485539406	1324480463
Tb927.10.170	pseudouridine synthase, Cbf5p	null	64.9	25	4.3218e+07	3.45768e+07	4.38389e+07	4.82899e+07	5.52777e+07	5.90287e+07	2.89127e+07	2.80686e+07
Tb927.10.180	ATP synthase F1 subunit gamma protein, putative	ATPF1G	63.6	15	2.30066e+07	2.7311e+07	5.75135e+07	4.82432e+07	1.0206e+08	5.23385e+07	5.88365e+07	1.70406e+07
Tb927.10.1830	syntaxin, putative	null	24.8	5	2.73946e+06	1.54675e+07	6.12885e+06	9.53957e+06	6.22341e+06	6.37457e+06	1.15512e+06	3.79911e+06
Tb927.10.1860	hypothetical protein, conserved	null	10.3	3			2.37469e+07		3.36372e+07	3.61952e+07	2.02817e+07	1.89703e+07
Tb927.10.1890	cysteine peptidase, Clan CA, family C2, putative	null	11.5	13	9.7277e+06	1.48716e+07			6.22658e+06	6.24711e+06	772946	4.21125e+06
Tb927.10.190	40S ribosomal protein S6, putative	null	41.6	15	2.31801e+08	230121193	2.30411e+08	2.29648e+08	2.63469e+08	222111712	2.09998e+08	2.00593e+08
Tb927.10.1950	leucine-rich repeat protein (LRRP), putative	null	4.5	2	1.54551e+07	1.50207e+07	1.62286e+07	2.67789e+06	1.52703e+06	1.20445e+07	4.50646e+06	6.91626e+06
Tb927.10.1970	CHAT domain containing protein, putative	null	19.8	17	4.04041e+06	8.85464e+06	9.50844e+06	1.36808e+07	4.04603e+06	2.49314e+06	8.0793e+06	7.08743e+06
Tb927.10.1980	hypothetical protein, conserved	null	24.9	9	1.25539e+06	3.82273e+06	1.57329e+06	4.2402e+06
Tb927.10.1990	major vault protein, putative	MVP	29.2	15	5.06805e+06					4.70912e+06	5.44064e+06
Tb927.10.2010	hexokinase	HK1	86.2	49	2392278094	2161394994	4438958125	5162337363	2863301256	2624780285	1074793519	1068106601
Tb927.10.2020	hexokinase	HK2	75.2	3	1154502621	1248859433	2225283695	2404370228	9.82453e+08	1012264030	3.40829e+08	300368613
Tb927.10.2060	hypothetical protein, conserved	null	2.2	2	4.61811e+06	5.07695e+06	3.24903e+06	4.6002e+06	3.44827e+06
Tb927.10.210	GPI transamidase component GAA1	TbGAA1	8.7	3	9.54071e+06	1.81576e+07	3.3085e+07	2.18638e+07	2.15293e+07	2.29547e+07	3.93172e+06	3.31368e+06
Tb927.10.2110	elongation factor 1-alpha	EEF1A	87.3	53	2962670714	2691530132	2014077071	1936742130	2756039247	1846325995	2336276955	1748813168
Tb927.10.2190	Protein of unknown function (DUF667), putative	null	55.1	13	1.16403e+07	1.28221e+07	1.6491e+07	2.08446e+07	6.97642e+06	5.7231e+06	9.40902e+06	8.64904e+06
Tb927.10.2240	RNA binding protein	null	55.1	32	117157623	1.05978e+08	121810036	9.62122e+07	9.13249e+07	1.09841e+08	9.01057e+07	9.90917e+07
Tb927.10.2270	vacuolar protein sorting-associated protein 35, putative	null	10.8	6	2.39557e+06				8.944e+06	8.37418e+06	7.6464e+06	2.09263e+06
Tb927.10.2290	chaperone protein DnaJ, putative	null	57	16	4.65498e+07	2.73044e+07	5.1759e+07	5.59354e+07	5.38174e+07	5.83188e+07	3.12791e+07	2.03369e+07
Tb927.10.230	proteasome subunit alpha type-5, putative	null	72	13	1.22277e+08	1.31526e+08	1.4976e+08	1.52981e+08	1.45325e+08	1.63308e+08	8.55332e+07	8.31564e+07
Tb927.10.2350	pyruvate dehydrogenase complex E3 binding protein, putative	null	56.9	10	1.18102e+07	1.3204e+07	1.46063e+07	1.29457e+07	1.27831e+07	1.2514e+07	9.61049e+06	6.29437e+06
Tb927.10.2370	Lupus La protein homolog, putative	LA	73.4	26	5.04179e+07	4.38152e+07	4.40637e+07	3.33723e+07	7.5129e+07	7.33543e+07	7.33294e+07	6.22556e+07
Tb927.10.2380	Tetratricopeptide repeat, putative	null	29	17	2.01895e+07	2.06517e+07	1.54909e+07	2.02421e+07	1.84825e+07	2.11334e+07	1.33649e+07	9.93457e+06
Tb927.10.240	peroxin 14, putative	PEX14	41.3	12	2.55997e+07	1.96531e+07	2.65632e+07	1.44462e+07	1.32562e+07	1.93066e+07	1.27799e+07	1.55794e+07
Tb927.10.2440	Metacaspase-4	MCA4	62	11	6.9695e+08	6.35619e+08	8.32438e+08	1099628473	5.05774e+08	5.70582e+08	1.76418e+08	1.71315e+08
Tb927.10.2470	Cleft lip and palate transmembrane protein 1 (CLPTM1), putative	null	11.5	4	5.48218e+06	3.36109e+06	1.32554e+07	1.26281e+07
Tb927.10.2490	glucose-6-phosphate 1-dehydrogenase	G6PD	57.2	23	1.00922e+07	5.18515e+06	7.92867e+06	1.82741e+07		6.0045e+06	1.11182e+07	2.81063e+06
Tb927.10.2530	adenylate kinase, putative	ADKF	76.6	20	7.7487e+07	7.51111e+07	4.69537e+07	6.48675e+07	1.1493e+08	8.41855e+07	4.75647e+07	5.99092e+07
Tb927.10.2560	mitochondrial malate dehydrogenase	mMDH	87.7	21	6.08727e+07	46800710	5.88271e+07	4.38584e+07	2.11083e+08	7.92905e+07	5.61539e+07	5.35026e+07
Tb927.10.2570	lysosomal alpha-mannosidase precursor, putative	null	3.7	4	1.24571e+06	3.79036e+06	5.24012e+06	4.78013e+07				0
Tb927.10.260	BolA-like protein, putative	null	70.1	3	1.90395e+07	1.99198e+07	1.05997e+07	1.07707e+07	1.48044e+07	1.88228e+07	1.67096e+07	2.18821e+07
Tb927.10.2620	CS domain containing protein, putative	null	51	10	2.19097e+07	2.78525e+07	1.4877e+07	1.43392e+07	2.00817e+07	2.13204e+07	2.44784e+07	2.76978e+07
Tb927.10.2640	intraflagellar transport protein 81	IFT81	57.6	34	8.17972e+07	8.01346e+07	5.13193e+07	5.90305e+07	5.93496e+07	5.94689e+07	1.63727e+08	1.4646e+08
Tb927.10.270	60S ribosomal protein L32, putative	null	68.2	15	2.7852e+07	8.96314e+06	3.82729e+07	3.7063e+07	3.43949e+07	3.37166e+07	1.26844e+07	1.86208e+07
Tb927.10.2730	START domain containing protein, putative	null	86.1	19	3.76571e+07	4.42359e+07	4.48086e+07	4.23513e+07	4.24878e+07	4.88771e+07	3.06137e+07	2.80267e+07
Tb927.10.2770	eukaryotic translation initiation factor 5, putative	null	65.2	28	4.27795e+07	3.83355e+07	3.67667e+07	5.98302e+06	2.46189e+07	1.66455e+07	7.06464e+06	4.39217e+06
Tb927.10.2780	DNA-directed RNA polymerase III subunit C1	RPC1	8.2	7					3.12734e+06	2.52666e+07	2.31385e+07	1.19193e+07
Tb927.10.2810	hypothetical protein, conserved	null	51.2	15	1.03652e+07	2.12098e+06	1.36554e+07	4.59253e+06	3.93336e+06
Tb927.10.2860	POC1 centriolar protein homolog	POC1	15.8	8	1.31361e+07	1.56264e+07	1.64718e+07	2.60848e+07
Tb927.10.2880	Voltage-dependent calcium channel subunit, putative	FS179	12.6	20	9.92228e+06	1.2064e+07	2.32653e+07	1.398e+07	8.10021e+06	929861	8.69302e+06	6.82295e+06
Tb927.10.2890	enolase	null	84.4	47	2837525985	2582218783	1506237621	1664080563	1164774307	1123032407	1086677476	9.84714e+08
Tb927.10.290	proteasome alpha 2 subunit, putative	null	77.5	14	1.26183e+08	1.20521e+08	1.7917e+08	1.73992e+08	163891343	209373936	1.08936e+08	9.43416e+07
Tb927.10.2930	hypothetical protein, conserved	null	16.4	8	3.11938e+07	1.8662e+07	2.60092e+07	2.57473e+07	2.81669e+07	31815062	3.51931e+07	3.30645e+07
Tb927.10.2940	Soluble NSF attachment protein, SNAP, putative	null	19.5	4	1.3178e+07	8.57338e+06	7.63342e+06	8.30182e+06	1.32462e+07	1.03477e+07	1.08661e+07	1.10919e+07
Tb927.10.2970	hypothetical protein, conserved	null	50.4	10	3.11218e+06	2.86019e+06	1.52966e+06	1.62174e+06
Tb927.10.3030	proteasome regulatory non-ATPase subunit 11	RPN11	70.5	13	2.38809e+07	2.59343e+07	1.4531e+07	1.64565e+07	1.68009e+07	1.22238e+07	1.50938e+07	1.24008e+07
Tb927.10.3040	succinate dehydrogenase subunit	SDH9	32.6	3	4.76526e+06	1.66044e+06	1.91615e+06	2.16765e+06
Tb927.10.3200	U2 splicing auxiliary factor, putative	U2AF35	43.3	10	4.12621e+07	3.92587e+07	4.35514e+07	4.27212e+07	3.81213e+07	3.4081e+07	1.92606e+07	1.8275e+07
Tb927.10.3210	delta-1-pyrroline-5-carboxylate dehydrogenase, putative	null	74.5	44	2.40119e+08	2.07543e+08	2.34463e+08	2.91977e+08	2.65429e+08	2.79855e+08	1.57776e+08	1.41248e+08
Tb927.10.3260	Long-chain-fatty-acid--CoA ligase 5 (EC 6.2.1.3) (Long-chain acyl-CoA synthetase 5) (LACS 5), putative	LACS5	52.9	36	1.13363e+08	131531821	9.12879e+07	8.99053e+07	1.0003e+08	9.04106e+07	8.46093e+07	6.81263e+07
Tb927.10.3280	60S ribosomal proteins L38, putative	null	23.2	3	2.04779e+06	3.91865e+06	9.22095e+06	2.08139e+07	5.7748e+06	6.39495e+06	1.35209e+06	1.99645e+06
Tb927.10.3310	Component of motile flagella 76b	CMF76b	3.7	2	1.14505e+07	7.48857e+06	5.71835e+06	7.50288e+06	3.16149e+06	6.39684e+06	5.23204e+06	2.33622e+06
Tb927.10.3350	major facilitator superfamily, putative	null	5.1	2	1.90742e+06	1.71829e+06	1.30781e+06	1.08668e+07
Tb927.10.3380	60S acidic ribosomal protein P2, putative	null	89.5	6	3.21435e+06	16719751	2.18217e+06	1.43854e+07	3.17784e+07	3.32938e+07	5.94216e+06	2.17888e+07
Tb927.10.3500	splicing factor u2af 65 kda subunit	RBSR4	13.3	9	1.63205e+07	2.06733e+07	1.39141e+07	1.10531e+07	9.44094e+06	1.02594e+07	3.84882e+06	1.22761e+07
Tb927.10.3520	protease regulatory ATPase subunit 4	RPT4	65.2	20	2.94097e+07	2.44512e+07	2.48374e+07	2.48045e+07	2.90813e+07	1.62069e+07	7.54708e+06	9.38328e+06
Tb927.10.3560	arginine N-methyltransferase, putative	null	58.6	21	7.10519e+06	7.84772e+06	1.09618e+07	1.02267e+07	1.57233e+07	1.37584e+07	6.96692e+06	1.51001e+07
Tb927.10.3570	RNA editing exonuclease 2	KREX2	33.4	17	1.46032e+07	1.49789e+07	2.77177e+06	2.43904e+06
Tb927.10.3640	nuclear transmembrane protein, putative	NP	16.2	4	1.63272e+07	1.32143e+07	2.53679e+07	2.70773e+07	9.56281e+06	2.51826e+07	3.63625e+06	3.48008e+06
Tb927.10.3650	NADH-dependent fumarate reductase	FRDm1	39.6	34	4.80591e+07	5.45411e+06						4.86715e+06
Tb927.10.3660	aspartate aminotransferase	cASAT	66	25	6.60019e+07	6.42191e+07	1.27512e+08	1.1788e+08	1.64813e+08	1.76275e+08	8.98259e+07	103734678
Tb927.10.3710	proteasome activator protein PA26	PA26	73.6	16	3.15181e+07	3.44469e+07	2.31799e+07	3.22254e+07	5.95203e+07	4.39073e+07	5.22709e+07	5.41518e+06
Tb927.10.3760	vacuolar ATP synthase subunit d, putative	null	23.3	5	2.11376e+07	2.46708e+07	5.65763e+06	1.95587e+07		2.8049e+06		5.96522e+06
Tb927.10.3820	hypothetical protein, conserved	null	2.3	3	1.73711e+06	2.68291e+06	1.99074e+07	1.59194e+07
Tb927.10.390	DUF2407 ubiquitin-like domain containing protein, putative	null	72.5	7	112297511	1.14125e+08	8.63837e+07	9.1717e+07	6.70705e+07	6.98322e+07	6.82519e+07	6.21647e+07
Tb927.10.3940	40S ribosomal protein S3A, putative	null	68.8	29	1.92796e+08	1.92501e+08	1.82369e+08	1.64593e+08	1.74657e+08	1.87352e+08	2.69325e+08	2.53132e+08
Tb927.10.3950	hypothetical protein, conserved	null	17.7	6	3.25774e+06	1.41298e+06	2.45398e+06	2.19628e+06	9.53827e+06	2.25396e+06	2.13479e+06	5.16285e+06
Tb927.10.3990	DHH1	DHH1	86.7	39	2.19278e+08	2.64084e+08	1.8745e+08	1.76154e+08	1.89195e+08	2.2531e+08	2.28171e+08	2.06484e+08
Tb927.10.4000	methylglutaconyl-CoA hydratase, mitochondrial precursor, putative	null	52.3	12	9.67569e+06	9.48412e+06	5.84961e+06	5.58756e+06	4.74496e+06	1.61873e+06	4.87695e+06	826543
Tb927.10.4040	3-keto-dihydrosphingosine reductase	null	20.1	5	1.38687e+07	2.24684e+07	1.40637e+07	1.31149e+07	1.6247e+06	8.785e+06	1.49216e+06	5.94766e+06
Tb927.10.4060	Ankyrin repeats (3 copies), putative	null	28.5	9		2.57969e+06			1.7869e+06	2.99927e+06	2.83135e+06	4.97267e+06
Tb927.10.4080	hypothetical protein, conserved	null	13	3					2.48762e+06	6.84652e+06	1.5036e+06	1.97793e+06
Tb927.10.4120	60S ribosomal protein L30		77.1	10	2.13157e+07	2.71781e+07	6.27412e+07	3.74797e+07	3.29535e+07	2.90981e+07	1.18345e+07	1.02017e+07
Tb927.10.4180	TFIIF-stimulated CTD phosphatase, putative	null	51.8	8	1.69112e+08	1.70359e+08	1.10273e+08	184171438	8.61997e+07	1.12102e+08	6.923e+07	8.69724e+07
Tb927.10.4270	coatomer subunit zeta, putative	null	14.8	2	2.28805e+07	3.57972e+07	2.23146e+07	2.19003e+07	1.72303e+07	1.98871e+07	3.40357e+06	5.00904e+06
Tb927.10.4310	prohibitin 2, putative	PHB2	86.1	22	3.10961e+07	2.87644e+07	4.96386e+07	4.92792e+07	4.49205e+07	4.07986e+07	1.04962e+07	7.36824e+06
Tb927.10.4430	pumillo RNA binding protein PUF1	PUF1	69.1	27	6.89813e+07	6.62167e+07	4.93232e+07	5.00268e+07	6.65119e+07	7.28909e+07	6.49663e+07	7.10789e+07
Tb927.10.4450	stress-inducible protein STI1-like, putative	null	65.8	16	2.40939e+07	3.36962e+07	2.02115e+07	2.26788e+07	1.95665e+07	1.45296e+07	1.56144e+07	6.84958e+06
Tb927.10.450	Component of motile flagella 62	CMF62	43.8	23	9.53817e+07	7.531e+07	1.07592e+08	1.1869e+08	1.06405e+08	1.04543e+08	7.06964e+07	5.91596e+07
Tb927.10.4570	elongation factor 2	null	88.1	78	6.87759e+08	6.12073e+08	4.98171e+08	5.06654e+08	9.44859e+08	8.69178e+08	9.47391e+08	1014571065
Tb927.10.4610	dolicholphosphate-mannose synthase, putative	DPMS	49	10	4.0814e+07	3.60256e+07	3.21802e+07	2.8941e+07	6.53237e+06	1.14613e+07	2.67763e+06	5.30453e+06
Tb927.10.4620	peptidyl-prolyl cis-trans isomerase, putative	PPIase	34.3	4					2.32174e+06	1.89067e+06	7.21006e+06	1.30149e+06
Tb927.10.4640	eukaryotic translation initiation factor 3 subunit l	EIF3L	56.1	18	7.98239e+07	9.73649e+07	7.11438e+07	6.78821e+07	1.02802e+08	1.13034e+08	6.46245e+07	4.77118e+07
Tb927.10.4690	dynein light chain, putative	null	50.9	6	1.94468e+07	2.12399e+07	3.02114e+07	2.49778e+07	2.78664e+07	1.98514e+07	1.81481e+07	2.57242e+07
Tb927.10.4710	proteasome subunit beta type-2, putative	PSB4	43.7	9	8.23383e+07	6.29883e+07	1.07453e+08	1.12812e+08	159394900	1.43859e+08	1.01414e+08	1.32244e+08
Tb927.10.4740	nucleolar RNA-binding protein, putative	null	39.7	2					6.74987e+06	3.5421e+06	2.27932e+06	3.65256e+06
Tb927.10.4780	GPI inositol deacylase precursor	GPIdeAc	19.5	7	2.76149e+07	3.55997e+07	3.77488e+07	4.64675e+07	3.6297e+07	3.75428e+07	1.72504e+07	2.05102e+07
Tb927.10.4880	hypothetical protein, conserved	null	26.3	3					1.27139e+06	9.50761e+06	1.14693e+07	2.00957e+06
Tb927.10.4940	Nuclear Dbf2-related kinase	PK50	32	11	9.61649e+06	7.00319e+06	6.70791e+06	7.67739e+06	1.40185e+07	1.52883e+06	1.89961e+06	3.61163e+06
Tb927.10.4980	ubiquitin-like protein DSK2, putative	DSK2	43.4	8	7.23938e+07	7.71787e+07	4.95343e+07	5.09019e+07	6.10444e+07	7.5633e+07	7.51402e+07	7.7782e+07
Tb927.10.5000	hypothetical protein, conserved	null	8.2	2	4.98441e+06	4.62434e+06	796524	1.7265e+06
Tb927.10.5030	ubiquitin/ribosomal protein S27a, putative	null	27.2	5	5.79036e+07	6.00381e+07	5.28641e+07	4.57013e+07	6.7381e+07	4.06005e+07	7.22557e+07	6.87764e+07
Tb927.10.5040	chaperone protein DnaJ, putative	null	64.8	10	1.47258e+07	1.77894e+06	1.0931e+07	1.72669e+06	1.64681e+07	1.98822e+07	1.65586e+07	6.49073e+06
Tb927.10.5050	mitochondrial ATP synthase epsilon chain	null	56	2	3.31987e+06	1.94552e+06	8.6767e+06	8.21418e+06	8.2084e+06	7.66247e+06	3.20748e+06	1.21361e+06
Tb927.10.510	Present in the outer mitochondrial membrane proteome 19	POMP19	49.7	11	5.09655e+06	2.43631e+06	4.46219e+06	4.61374e+06
Tb927.10.5120	KREPA6	KREPA6	38.4	6	2.39725e+07	2.42317e+07	2.42016e+07	1.87401e+07	1.58645e+07	1.4239e+07	1.74654e+07	2.02575e+07
Tb927.10.5140	Mitogen-activated protein kinase 6	MPK6	54.5	18	1.14453e+06	7.44726e+06	2.2404e+06	2.55333e+06
Tb927.10.520	Mitochondrial ATP synthase subunit, putative	null	65.7	25	3.99365e+07	46449540	4.37941e+07	4.5899e+07	4.99801e+07	8.23042e+07	3.78756e+07	2.62715e+07
Tb927.10.5220	hypothetical protein, conserved	null	29.1	10					1.87227e+08	1.39495e+08	8.18058e+07	124773911
Tb927.10.5230	ADP-ribosylation factor-like protein 13, putative	ARL13	43.3	9	6.14091e+06	6.04276e+06	2.26199e+06	7.18583e+06			3.06747e+06
Tb927.10.5300	eukaryotic translation initiation factor 6 (eIF-6), putative	null	75.8	13	1.4863e+07	9.61912e+06	6.95061e+06	1.44483e+07	7.43885e+06	7.87428e+06	1.90493e+06	2.05056e+06
Tb927.10.5340	40S ribosomal protein S18, putative	RPS18	60.1	17	3.86121e+08	4.18191e+08	3.46862e+08	3.51897e+08	5.2509e+08	531246098	4.2788e+08	5.36429e+08
Tb927.10.5350	dynein heavy chain, putative	null	13.1	33	3.01037e+06	8.41055e+06	6.15815e+07	7.80815e+07	3.09504e+06	5.51021e+07	2.51935e+06	3.2602e+06
Tb927.10.5370	40S ribosomal protein S10, putative	null	59.3	15	3.26316e+07	6.71605e+07	3.80009e+07	3.96018e+07	3.1175e+07	3.27163e+07	3.6018e+07	2.98289e+07
Tb927.10.5380	intraflagellar transport protein 122	IFT122	21.6	17	5.27038e+06				2.37067e+07	1.80178e+07	2.74859e+06	3.28631e+06
Tb927.10.540	ATP-dependent RNA helicase SUB2, putative	SUB2	77.1	33	5.35701e+07	5.89742e+07	5.24674e+07	4.3099e+07	1.10543e+08	1.08294e+08	5.91822e+07	6.06526e+07
Tb927.10.5400	hypothetical protein, conserved	null	17.6	6	4.94712e+07	3.87827e+07	4.53103e+07	5.16162e+07	4.25403e+07	3.73258e+07	1.80514e+07	1.79313e+07
Tb927.10.5450	ISWI complex protein	NLP	35.8	25	2.7093e+07	2.42887e+07	1.85926e+07	2.00827e+07	1.8017e+07	2.80258e+07	2.41462e+07	2.85148e+07
Tb927.10.5480	60S ribosomal protein L24, putative	null	54.4	7	1.97013e+07	1.89937e+07	5.61088e+07	5.09101e+07	8.92437e+07	3.53655e+07	4.28668e+07	3.3042e+07
Tb927.10.5520	AmmeMemoRadiSam system protein B, putative	null	21.1	5	3.3076e+06	3.487e+06	7.53581e+06	7.6595e+06	6.11295e+06	1.17602e+07	2.21546e+06	2.55151e+06
Tb927.10.5620	fructose-bisphosphate aldolase, glycosomal	ALD	91.4	45	4711855435	4383222119	7909548361	8911957620	5427064169	5478578031	2440049080	2633312200
Tb927.10.5670	N-acetyltransferase subunit Nat1, putative	NAT1	67.4	41	3.90758e+06	6.07426e+06	1.74864e+07	2.02434e+07	7.13646e+06	4.0066e+06		1.45092e+07
Tb927.10.5770	Valosin-containing protein	VCP	72.7	51	3.34139e+08	3.4686e+08	2.97385e+08	2.8371e+08	3.84303e+08	4.30948e+08	3.33702e+08	3.63085e+08
Tb927.10.5810	The ARF-like 2 binding protein BART, putative	null	71.8	31	4.84577e+08	5.25565e+08	4.7582e+08	4.16505e+08	4.4002e+08	4.67401e+08	5.41596e+08	626295067
Tb927.10.5830	hypothetical protein, conserved	null	18.9	6	7.17499e+06	1.90385e+06	7.77373e+06	5.12243e+06	8.79235e+06	1.15812e+06	3.7415e+06	4.86548e+06
Tb927.10.5840	translation elongation factor 1-beta, putative	null	75.6	8	9.67242e+07	1.84337e+08	1.13443e+08	1.80208e+08	1.81993e+08	1.34403e+08	1.28375e+08	1.03033e+08
Tb927.10.5860	hypothetical protein, conserved	null	55.6	4					731715	1.29174e+07	7.74539e+06	2.5902e+06
Tb927.10.5880	Proteophosphoglycan, putative	null	37.7	15	4.21032e+07	2.59629e+07	4.00381e+07	7.57615e+06	1.88381e+07	2.6007e+07	1.52448e+07	1.98083e+07
Tb927.10.5920	hypothetical protein, conserved	null	14.8	8	1.46149e+07	4.76264e+06	1.98518e+06	1.79891e+06	8.69231e+06	8.41351e+06	2.80382e+06	2.99645e+06
Tb927.10.5940	NEK family Serine/threonine-protein kinase, putative	NEK17-2	64	25	3.68833e+07	5.23527e+07	3.84986e+07	3.59758e+07	4.7432e+07	60801771	4.21643e+07	5.3195e+07
Tb927.10.5950	Serine/threonine-protein kinase NEK17, putative	NEK17	60.9	2
Tb927.10.5990	Centrosomal protein of 57 kDa, putative	CEP57	28	8	9.09922e+06	1.15054e+07	8.43543e+06	2.81106e+06
Tb927.10.6020	hypothetical protein, conserved	null	17.4	3			8.06776e+06		5.95044e+06	6.92944e+06
Tb927.10.6050	clathrin heavy chain	CHC	76.3	101	391878011	4.63422e+08	3.61031e+08	4.53833e+08	2.75252e+08	3.06315e+08	1.87628e+08	1.90259e+08
Tb927.10.6060	universal minicircle sequence binding protein 2	UMSBP2	79.8	11	263112379	2.46009e+08	2.0653e+08	175052545	1.8912e+08	2.06844e+08	3.08736e+08	3.14235e+08
Tb927.10.6070	universal minicircle sequence binding protein 1	UMSBP1	91.4	13	5.23073e+08	3.77635e+08	3.84181e+08	3.66106e+08	3.48785e+08	3.08952e+08	5.24992e+08	6.25661e+08
Tb927.10.6080	proteasome subunit beta type-5, putative	null	37.1	8	25836204	3.02075e+07	7.28574e+07	6.29444e+07	9.20243e+07	9.6462e+07	3.01738e+07	4.31754e+07
Tb927.10.6120	Peptidase M76 family, putative	null	17.1	4	3.19872e+07	2.92812e+07	4.17191e+07	4.22104e+07	7.02561e+07
Tb927.10.6180	FLA1-like protein	null	12	3	1.24742e+06	1.96892e+06	1.26644e+07	2.24141e+07	2.48211e+06	1.01787e+07	1.75764e+06	1.81568e+06
Tb927.10.6220	5'-3' exoribonuclease D	XRND	24.8	12	1.26463e+06	8.61254e+06	2.26046e+06	1.75137e+06	3.3655e+06	2.1514e+06	2.55759e+06	1.09668e+06
Tb927.10.6230	MORN repeat containing protein	null	3.2	2	3.79478e+06	5.53493e+06	2.34526e+06	2.42083e+06
Tb927.10.6260	ATP-dependent DEAD/H RNA helicase, putative	null	28.8	14					5.3511e+06	9.87019e+06	2.13388e+06	1.19261e+06
Tb927.10.6290	ATP-dependent DEAD/H RNA helicase, putative	null	13.3	5	5.29234e+06	5.34543e+06	4.95568e+06	4.94588e+06
Tb927.10.6310	major vault protein, putative	MVP	29.5	17	1.22751e+07	4.06016e+06	5.5814e+06	3.00908e+06				0
Tb927.10.6350	trypanin	trypanin	28.5	9	1.79786e+06	1.14632e+07	2.04233e+07	2.24371e+06	2.44776e+06
Tb927.10.6360	FAZ-tip-localizing protein required for cytokinesis	FPRC	23.4	7	1.11669e+07	1.72358e+06	2.65049e+06	7.8013e+06	4.77122e+06		7.82128e+06
Tb927.10.6440	phosphomannomutase	PMM	54.7	9	2.68705e+06	2.19301e+06	4.23522e+06	6.0953e+06	4.03589e+07	4.29043e+07	1.25175e+07	1.97318e+07
Tb927.10.6510	chaperonin HSP60, mitochondrial precursor	HSP60	88.6	58	1713294843	1632816120	1273241457	1247704006	1203793727	1214329595	1372911594	1645444634
Tb927.10.6550	Poly(ADP-ribose) polymerase and DNA-Ligase Zn-finger region/Zinc-finger (CX5CX6HX5H) motif containing protein, putative	null	25	4	1.35112e+07	1.40679e+07	2.12685e+06	5.09331e+06	6.69781e+06	1.8009e+06	1.09671e+07	2.84863e+06
Tb927.10.6630	ATP-dependent RNA helicase DBP2A, putative	DBP2A	52.1	22	4.52718e+06				5.93505e+06	2.58163e+06	6.10034e+06	8.91291e+06
Tb927.10.6640	transmembrane emp24 domain-containing protein	null	64.8	15	5.44462e+07	6.21473e+07	1.18234e+08	1.23577e+08	1.0753e+08	1.07855e+08	4.64921e+07	4.27978e+07
Tb927.10.6670	dynein light chain, putative	null	28.8	2	2.26777e+07	2.58034e+07	1.92047e+07	1.71208e+07	1.52367e+07	1.12077e+07	1.95136e+07	2.67999e+07
Tb927.10.6730	Plasma-membrane choline transporter, putative	null	12.7	4	2.05287e+07	1.87036e+06	2.21803e+06	1.23685e+07		1.14134e+07
Tb927.10.6800	developmentally regulated GTP-binding protein, putative	null	55.4	17	3.49307e+07	2.99962e+07	1.69851e+07	3.09106e+07	2.96271e+07	3.13265e+07	5.79976e+06	3.19522e+07
Tb927.10.6810	guanylate kinase, putative	null	46.2	8	6.18951e+06	2.54472e+06	1.18718e+07	7.6733e+06	3.16584e+06	2.88858e+06	1.42046e+06	1.89224e+06
Tb927.10.6820	hypothetical protein, conserved	null	24.2	6	1.69116e+07	1.85957e+07	2.96304e+06	2.56631e+06	8.70272e+06	1.00748e+07	1.77529e+06	1.96121e+06
Tb927.10.6840	hypothetical protein, conserved	null	27.1	6	3.48442e+06	1.33701e+07	1.18303e+08	3.09783e+06				1.22264e+07
Tb927.10.6880	glyceraldehyde 3-phosphate dehydrogenase, cytosolic	GAP	84.9	24	1.78713e+08	1.75544e+08	1.5553e+08	1.3817e+08	1.59734e+08	1.50323e+08	1.72152e+08	1.7519e+08
Tb927.10.6950	sterol 24-c-methyltransferase, putative	SMT	71.9	16					1.15867e+07	2.8038e+06	3.87131e+06	2.09019e+06
Tb927.10.6960	hypothetical protein, conserved	null	37.8	10					1.05985e+07	7.71128e+06	7.69259e+06	1.1915e+07
Tb927.10.6970	serine peptidase, Clan SC, Family S9B	null	30.8	19	1.9875e+06	9.27907e+06	1.31223e+06	5.53633e+06	8.70773e+06	2.33837e+06	7.05248e+06	5.81591e+06
Tb927.10.6990	hypothetical protein, conserved	null	29.1	4	6.25446e+06	2.25059e+06	1.12585e+06	3.29436e+06		3.55409e+06
Tb927.10.7020	acid phosphatase, putative	AP	46.4	16	2.61145e+07	2.61507e+07	4.11789e+07	4.47166e+07	3.81793e+07	4.17747e+07	2.02089e+07	2.46609e+07
Tb927.10.7060	Nucleoporin NUP96	NUP96	47	26	1.834e+07	1.54024e+07	2.63445e+07	1.77402e+07	1.48165e+07	2.738e+07	1.30836e+08	5.68267e+06
Tb927.10.7090	Alternative oxidase, mitochondrial	AOX	58.1	23	1135321832	1202167922	1854457991	2060720086	1219354055	1658570030	4.84214e+08	4.2675e+08
Tb927.10.7110	Myo-inositol 1-phosphate synthase	INO1	26.9	8	3.14129e+07	2.57749e+07	4.46503e+07	4.52777e+07	6.13563e+07	4.76617e+07	1.89139e+07	2.04109e+07
Tb927.10.7120	hypothetical protein, conserved	null	16	6	9.92769e+06	1.10645e+07	6.02702e+06	8.06778e+06	7.77383e+06	9.54125e+06	9.01308e+06	9.1706e+06
Tb927.10.7190	D-tyrosyl-tRNA deacylase, putative	null	45.7	4	3.24475e+07	3.27351e+07	8.18426e+07	7.36029e+07	4.32212e+07	6.23801e+07	2.51349e+07	3.50155e+06
Tb927.10.720	Flagellum attachment zone protein 24	FAZ24	5.2	4					7.25687e+07	1.06439e+08	1.07896e+08	4.11316e+06
Tb927.10.7230	Flagellar Member 1	FLAM1	41	74	7.72394e+07	5.46449e+07	5.29807e+07	5.90517e+07	6.57627e+07	6.60131e+07	5.0672e+07	5.30591e+07
Tb927.10.730	ATP synthase, putative	null	25	7	2.69135e+06	6.74232e+06	7.0619e+06	8.39916e+06	6.03192e+06
Tb927.10.7340	40S ribosomal protein S24E, putative	null	45.3	8	8.18196e+07	6.21451e+07	8.86293e+07	1.0162e+08	6.6109e+07	6.02e+07	3.80975e+07	2.9776e+07
Tb927.10.7410	succinyl-CoA ligase [GDP-forming] beta-chain, putative	null	81.1	37	8.37706e+08	7.57671e+08	655464453	7.06832e+08	9.97827e+08	8.4741e+08	5.81875e+08	6.28753e+08
Tb927.10.7420	bromodomain factor 2 protein, putative	BDF2	62.5	12		2.04757e+06			7.01107e+06	6.01493e+06	1.77468e+07	2.5256e+06
Tb927.10.7440	ATP-dependent RNA helicase MTR4	MTR4	46.6	29	1.00064e+07	1.65677e+07	2.11498e+06	9.00013e+06	3.34986e+06	2.32827e+06	3.71484e+06	915792
Tb927.10.7500	fibrillarin	NOP1	55	21	4.41994e+07	4.12541e+07	2.71892e+07	3.09224e+07	3.27603e+07	2.48688e+07	3.46111e+07	3.55898e+07
Tb927.10.7570	dihydrolipoamide acetyltransferase E2 subunit, putative	PDH-E2	72.9	33	3.18438e+08	3.36275e+08	4.36731e+08	4.58592e+08	2.28842e+08	281186335	9.52888e+07	8.76287e+07
Tb927.10.7610	NADH-ubiquinone oxidoreductase complex I subunit, putative	null	12.8	10	8.06224e+06	4.10834e+06	2.94947e+06	3.26572e+06	1.18265e+07	1.02444e+07	7.5098e+06	3.89791e+06
Tb927.10.7630	transportin2- like protein	KAP104	11.5	10				4.59611e+06	5.67589e+06	7.36571e+06	1.96891e+06	2.88551e+06
Tb927.10.7680	GTPase activating protein, putative	null	34.7	15	1.73212e+07	1.52459e+07	9.80276e+06	1.60147e+07	2.77423e+07	2.67222e+07	2.61234e+07	2.68975e+07
Tb927.10.7690	Component of motile flagella 4	CMF4	38.4	16	2.36081e+07	2.64288e+07	2.20493e+07	2.19409e+07	2.66419e+07	27262404	1.34535e+07	1.34971e+07
Tb927.10.770	RF-1 domain containing protein, putative	null	26.6	11					1.73022e+06	1.98435e+06	2.68099e+06	1.57873e+06
Tb927.10.7700	ATP-binding cassette protein subfamily G	ABCG	29	16	1.4518e+07	1.5441e+07	4.0549e+06	4.13051e+06	8.99251e+06	3.3196e+06	6.80237e+06	6.357e+06
Tb927.10.790	vesicle-associated membrane protein, putative	null	35.1	7	2.85297e+06	1.51895e+07	1.24618e+07	1.59749e+07	2.18824e+07	1.92422e+07	2.37878e+07	2.34919e+07
Tb927.10.7920	hypothetical protein, conserved	null	22.6	4	4.09259e+06	4.36745e+06	8.2426e+06	9.08849e+06		0
Tb927.10.7930	2,3-bisphosphoglycerate-independent phosphoglycerate mutase	PGAM	78.9	33	8.84586e+07	8.92087e+07	7.79821e+07	7.06203e+07	9.28722e+07	7.63859e+07	9.02559e+07	7.85322e+07
Tb927.10.7990	replication factor C subunit 3, putative	null	19.8	4	1.65055e+07	1.0721e+07	6.27307e+06	1.43187e+07			3.60345e+06
Tb927.10.8000	hypothetical protein, conserved	null	17.5	14	1.08001e+07	2.01432e+07	2.10785e+07	2.35917e+07	2.48642e+07	2.25387e+07	9.41562e+06	9.79969e+06
Tb927.10.8020	prolyl endopeptidase	POP	77.7	48	5.02576e+07	4.68869e+07	5.73785e+07	4.93027e+07	5.39899e+07	6.75289e+07	5.59552e+07	7.59318e+07
Tb927.10.8030	Mitochondrial ATP synthase subunit 5	ATP5	75.3	21	6.56832e+07	4.37815e+07	5.45549e+07	3.90351e+07	5.96913e+07	6.20944e+07	5.76887e+07	6.15366e+07
Tb927.10.8040	beta adaptin, putative	BAD1	25.5	13	1.64803e+07	2.99202e+07	3.17164e+07	3.57047e+07	3.23768e+07	3.50187e+07	2.96021e+07	2.36817e+07
Tb927.10.8060	SET domain containing protein, putative	null	29.8	11	2.2159e+07	1.17161e+06	2.92333e+07	2.15569e+07
Tb927.10.8170	Nucleoporin NUP144	NUP144	32.9	26				0	2.72625e+06	4.9341e+06	7.40454e+06	1.18382e+07
Tb927.10.8190	T-complex protein 1, theta subunit, putative	null	79.9	38	1.56188e+08	1.43217e+08	1.99587e+08	172073211	2.83019e+08	2.06986e+08	2.37003e+08	1.81156e+08
Tb927.10.8200	Ribosomal protein L1p/L10e family, putative	null	68.4	14	1.14823e+07	1.06911e+07	1.18799e+07	9.39452e+06	1.63767e+07	1.05752e+07	1.24974e+07	2.95872e+06
Tb927.10.8230	protein disulfide isomerase 2	PDI2	51.1	29	1312322755	1272347143	1845543377	1979848068	1128166751	1333618901	9.35052e+08	8.29371e+08
Tb927.10.8240	hypothetical protein, conserved	null	22.7	6					3.25864e+06	2.73704e+06	2.46725e+06	3.55775e+06
Tb927.10.8290	eukaryotic translation initiation factor 3 subunit c	EIF3C-1	70.5	42	7.48811e+07	6.08546e+07	5.26972e+07	3.70412e+07	9.27622e+07	3.7204e+07	3.0022e+07	6.83663e+07
Tb927.10.830	adenylate kinase, putative	ADKB	80	15	5.11688e+07	3.58057e+07	3.45777e+07	3.38848e+07	2.58053e+07	1.9608e+07	2.677e+07	2.77089e+07
Tb927.10.840	Flagellum attachment zone protein 6	FAZ6	14.1	14	1.57733e+08	131237271	1.04168e+08	8.41424e+07	6.65866e+07	3.54732e+07	5.10127e+07	5.93253e+07
Tb927.10.8430	40S ribosomal protein S12, putative	null	81	16	555178895	429225288	4.36882e+08	398062378	5.37293e+08	4.59731e+08	5.05811e+08	4.6123e+08
Tb927.10.8470	glucose transporter, putative	THT1-	35.5	9	3.12623e+08	2.72189e+08	5.34673e+08	4.24129e+08	396105715	4.50345e+08	1.53743e+08	2.06427e+08
Tb927.10.8520	glucose transporter, putative	THT2-	46.7	14	2.1767e+07	1.53054e+07	1.50863e+07	1.7203e+07	2.91253e+07	2.98576e+07	1.98323e+07	4.35134e+07
Tb927.10.8540	chaperone protein DnaJ, putative	null	59.8	16	1.07588e+07	2.10558e+07	2.17642e+07	1.00682e+07	1.03246e+07	2.50425e+07	4.08618e+06	2.78208e+07
Tb927.10.8560	small GTPase, putative	RAB23	12.8	2					6.94271e+07	7.07207e+07	4.02038e+07	7.30435e+07
Tb927.10.8590	flagellum transition zone component	FTZC	35.1	4	1.62802e+07	2.66833e+07	4.23263e+06	1.0112e+07	9.63139e+06	1.19784e+07	2.04513e+07	2.14751e+07
Tb927.10.8630	Sucrase/ferredoxin-like, putative	null	50.6	11	3.86865e+06	2.42873e+06	4.06854e+06	8.06727e+06	8.78316e+06
Tb927.10.8650	ran binding protein, putative	RanBPL	24	5	9.48519e+06	1.42771e+06	1.26912e+06	2.32452e+06	1.48587e+07	1.38141e+07	1.05543e+07	3.71248e+06
Tb927.10.8710	centrin-3	CETN3	52.7	7	3.22793e+07	2.30294e+07	2.11672e+07	2.04463e+07	2.1504e+07	2.52805e+07	1.98851e+07	1.75589e+07
Tb927.10.8780	AAA domain containing protein, putative	null	15.7	21	2.40193e+07	1.60278e+07	1.44595e+07	1.87713e+07	1.35505e+07	2.10475e+07	1.69617e+07	2.18858e+07
Tb927.10.8830	Flagellum attachment zone protein 5	FAZ5	7.2	3	2.37704e+07	2.70894e+07	2.75012e+07	3.07586e+07	2.86146e+07	2.8583e+07	1.64321e+07	8.77664e+06
Tb927.10.8870	Myosin-like coiled-coil protein, putative	null	31.2	6	3.75347e+06	5.84834e+06	1.59013e+06	2.92556e+06			8.79794e+07
Tb927.10.8880	RNA interference factor 4	RIF4	19.8	8	8.24084e+06				2.15306e+06	4.49987e+06	2.03914e+06	4.3894e+06
Tb927.10.8890	kinetoplast DNA-associated protein, putative	null	13.4	3	9.78751e+06	6.77689e+06	6.90649e+06	5.32862e+06				2.24989e+06
Tb927.10.8910	Nucleoporin NUP181	NUP181	7.9	7					2.5842e+06			4.12096e+06
Tb927.10.8930	paraflagellar rod component, putative	PFC18	44.6	25	1.84953e+07	1.01533e+07	1.6837e+07	8.087e+06	4.7676e+06			1.0155e+07
Tb927.10.8940	flagellum targeting protein kharon1, putative	KH1	90.3	49	840159208	9.06625e+08	5.7832e+08	6.71992e+08	6.94462e+08	726959217	8.52904e+08	8.3424e+08
Tb927.10.8950	kinetoplast-associated protein 4 isoform 1	KAP4-1	17.5	3	1.91824e+07	1.9725e+07	1.75196e+07	1.67053e+07	15793909	1.5779e+07	5.4895e+06	1.53623e+07
Tb927.10.8980	hypothetical protein, conserved	null	44.4	10	2.04673e+07	1.97095e+07	2.0352e+07	2.09616e+07	8.8091e+06	1.80183e+07	7.58437e+06	9.73542e+06
Tb927.10.900	hypothetical protein, conserved	null	16.4	2					1.79505e+07	1.90086e+07	3.18661e+06	2.61044e+06
Tb927.10.9025	hypothetical protein	null	75.5	4	2.89981e+06	2.04923e+07	2.15677e+06	1.33249e+07	1.29923e+07	1.15935e+07	1.29462e+07	1.70836e+07
Tb927.10.9150	hypothetical protein, conserved	null	38.7	6	1.62155e+07	9.62719e+06	2.57234e+07	8.92055e+07	1.16641e+08	1.6812e+07	1.36555e+07	1.03752e+07
Tb927.10.9190	isoleucyl-tRNA synthetase, putative		71.5	66	1.18187e+07	3.04513e+07	1.41761e+07	1.57643e+07	2.96019e+07	25481712	2.91689e+07	2.48019e+07
Tb927.10.920	Ribosomal protein L1p/L10e family, putative	null	25.9	7					2.95376e+06	3.46192e+06	1.106e+06	2.09287e+06
Tb927.10.9250	adenylyl cyclase-associated protein, putative	null	49.4	12	8.90675e+07	8.77692e+07	8.61513e+07	7.53625e+07	8.23601e+07	1.17799e+08	1.07193e+08	101727528
Tb927.10.9330	hypothetical protein, conserved	null	23.1	9	4.22182e+06	2.66038e+06	3.23512e+06	7.18862e+06
Tb927.10.9360	L-2-hydroxyglutarate dehydrogenase, mitochondrial, putative	null	11	4	1.20037e+07	1.34937e+07	3.2809e+07	2.92913e+07	2.12849e+07	1.7923e+07	5.08539e+06	4.18217e+06
Tb927.10.9430	phosphoribosylpyrophosphate synthetase, putative	PRS	29.2	9	6.4658e+07	7.36559e+07	5.0259e+07	5.67818e+07	5.25821e+07	3.46419e+07	3.29473e+07	1.49785e+07
Tb927.10.9440	NADH dehydrogenase	NDH2	50.9	17	9.79618e+06	1.89053e+07	2.27389e+07	2.02043e+07	1.7283e+07	1.73956e+07	4.03179e+06	6.13491e+06
Tb927.10.9570	paraflagellar rod component, putative	PFC14	73.4	53	2.02688e+08	1.73514e+08	1.38673e+08	1.37775e+08	1.46176e+08	1.14667e+08	1.3138e+08	147221486
Tb927.10.9640	hypothetical protein, conserved	null	17.9	4	1.21299e+07	6.04411e+06	3.25776e+06	1.91553e+06	1.80611e+06	5.59463e+06	3.32869e+06	5.96157e+06
Tb927.10.9650	Nucleoporin NUP152	NUP152	19.1	15	2.23204e+07	2.06772e+07	2.25647e+07	1.87767e+07	1.34694e+07	1.5551e+07	7.17708e+06	8.46068e+06
Tb927.10.9740	Regulatory particle triple-A ATPase subunit 6	RPT6	58.1	23	3.17027e+07	4.38466e+07	3.48291e+07	3.67515e+07	2.99379e+07	2.88127e+07	2.58685e+07	3.66549e+07
Tb927.10.9780	ATP-dependent DEAD/H RNA helicase, putative	null	18.1	9	2.92246e+06	9.77089e+06	1.01018e+07	7.76502e+06	3.85552e+06	8.80206e+06	2.05306e+06	1.1428e+07
Tb927.10.9800	60S ribosomal protein L22	null	52.3	6	1.94687e+07	2.84636e+07	3.3381e+07	5.47134e+07	4.42492e+07	1.30852e+08	1.63106e+07	1.19754e+07
Tb927.10.9820	mitochondrial intermediate peptidase	MIP	42.8	22		6.23269e+06				6.71716e+06	6.67501e+06
Tb927.10.9830	Mitochondrial ATP synthase subunit, putative	null	65.6	10	5.52443e+07	4.04512e+07	4.84039e+07	3.35174e+07	7.12659e+07	5.35492e+07	3.03328e+07	3.83817e+07
Tb927.10.9840	chaperone protein DnaJ, putative	null	50.4	12	1.68765e+07	1.18601e+07	1.15077e+07	8.14009e+06	1.24876e+07	1.41389e+07	8.90419e+06	8.87954e+06
Tb927.10.9890	hypothetical protein, conserved	null	44.4	24	2.51594e+07	2.39205e+07	4.18929e+07	4.53448e+07	2.84539e+07	3.61138e+07	8.34461e+06	1.3773e+07
Tb927.10.9910	PSP1 C-terminal conserved region, putative	null	29.2	11	6.59801e+06	5.62373e+06	1.41706e+07	1.07446e+07	3.868e+06	1.03458e+07	2.25729e+07	2.69043e+07
Tb927.10.9990	non-canonical purine NTP pyrophosphatase, RdgB/HAM1 family, putative	null	40.3	5	1.90659e+06	2.12997e+06	1.47661e+06	9.26861e+06	2.09078e+06	3.50997e+06	1.56314e+06	2.26994e+06
Tb927.11.10010	vacuolar sorting-associated protein-like, putative	null	16	4	1.4042e+07	1.09271e+07	6.97988e+06	6.27574e+06	1.33956e+06	1.3588e+06	8.85404e+06	1.07279e+07
Tb927.11.10020	short-chain dehydrogenase, putative	null	17.9	4	1.31379e+07	7.82921e+06	1.78412e+07	1.48458e+07	1.01698e+07	8.95352e+06	4.38011e+06	3.75953e+06
Tb927.11.10060	Biotin--acetyl-CoA-carboxylase ligase, putative	null	80.2	15	3.79673e+07	4.52857e+07	5.54138e+07	4.27043e+07	8.55812e+07	6.7038e+07	4.32335e+07	3.17931e+07
Tb927.11.10070	Bromodomain, putative	BDF3	45.2	7	2.64938e+07	2.94649e+07	4.78427e+07	4.6431e+07	4.83468e+07	4.34095e+07	2.43164e+07	1.59423e+07
Tb927.11.10090	hypothetical protein, conserved	null	23.9	6	6.9577e+06	6.1622e+06	2.24671e+06	3.35411e+06	3.80629e+06			5.47622e+06
Tb927.11.1010	chaperone protein DnaJ, putative	null	29.4	6	1.68886e+06	6.82135e+06	4.63478e+06	1.63237e+06
Tb927.11.10120	hypothetical protein, conserved	null	6.1	4	2.92215e+06	2.93082e+06	2.0573e+06	4.20214e+06	9.5863e+06	1.0995e+07	2.33454e+06	5.20401e+06
Tb927.11.1020	ribokinase, putative	null	84.7	18	9.89802e+07	8.45179e+07	1.3913e+08	1.33286e+08	1.56433e+08	1.81088e+08	6.97962e+07	8.30174e+07
Tb927.11.10200	hypothetical protein, conserved	null	39.6	14	6.64416e+06	6.09889e+06	2.08773e+06	5.07389e+06	2.00121e+06	5.29232e+06	7.05578e+06	1.18062e+07
Tb927.11.10240	ATP-dependent protease subunit HslV	HsIV	41.6	10	6.81906e+07	7.35365e+07	9.86738e+07	1.13436e+08	7.74934e+07	7.13769e+07	5.97854e+07	6.54752e+07
Tb927.11.10330	regulator of chromosome condensation 1-like protein	RCCP	30	12	1.71536e+06	1.24127e+06	4.09432e+06	3.8566e+06	9.1922e+06	1.94418e+07	5.46994e+06	4.66922e+06
Tb927.11.10420	DNA-directed RNA polymerase I subunit, putative	RPA12	49.7	7						8.68881e+06		2.84109e+06
Tb927.11.10430	hypothetical protein, conserved	null	22.5	7	3.35862e+06	3.1621e+06	1.22093e+06	1.7642e+06
Tb927.11.10480	PQQ-like domain/WD domain, G-beta repeat/Utp21 specific WD40 associated putative domain containing protein, putative	null	36.4	18	6.15726e+06	1.48038e+07	1.27338e+06	2.94205e+06	1.9194e+07	2.01979e+07	1.69018e+06	1.90642e+07
Tb927.11.10510	ubiquinone biosynthesis methyltransferase, putative	null	50	11	6.70823e+07	6.36892e+07	6.35379e+07	7.364e+07	5.37835e+07	4.10668e+07	3.1493e+07	2.77272e+07
Tb927.11.10540	hypothetical protein, conserved	null	43.2	31	3.45558e+07	4.43365e+07	2.44347e+07	2.22838e+07	2.95164e+07	3.00604e+07	3.10964e+07	4.02802e+07
Tb927.11.10560	eukaryotic translation initiation factor 4 gamma 4	EIF4G4	51.6	29	6.86799e+06	3.19846e+06	5.7608e+06	5.61681e+06	1.79333e+06	3.27365e+06	7.11979e+06	1.70467e+06
Tb927.11.10620	hypothetical protein, conserved	null	18.3	3	3.02793e+06	1.16479e+06	6.20634e+06	2.12707e+06		2.7921e+06
Tb927.11.10650	Adaptor protein complex AP-3 subunit beta-3	AP3B3	11.2	7	3.02483e+06	5.42627e+06	3.93375e+06	4.71951e+06	5.32756e+06	4.39132e+06	3.93334e+06	5.38408e+06
Tb927.11.10660	Basal body protein	BBP590	17.1	8	1.64513e+08	1.34786e+08	2.57653e+08	1.93832e+08	2.4956e+08	2.05744e+08	1.84407e+08	2.3008e+08
Tb927.11.10690	hypothetical protein, conserved	null	15.9	4	1.00404e+07	6.19608e+06	2.44623e+07	4.68656e+07	2.65287e+07	3.08385e+07	1.10264e+07	8.72019e+06
Tb927.11.1070	glycosomal transporter (GAT3), putative	gat3	20.5	8	1.55135e+06	6.57304e+06	2.02226e+06	1.10482e+06
Tb927.11.10740	vacuolar sorting-associated protein-like, putative	null	16.1	2	4.71993e+06	4.33505e+06	5.50154e+06	1.5497e+06	5.60188e+06
Tb927.11.10760	kinesin-D	KIN-D	62.2	39	4.16715e+07	3.64187e+07	3.37355e+07	3.08432e+07	3.05231e+07	2.83944e+07	3.35986e+07	4.79236e+07
Tb927.11.10780	Voltage-dependent anion channel, putative	null	66.7	12	1.84467e+07	1.26164e+07	3.07836e+07	3.9829e+07	2.16031e+07	2.65684e+07	1.37284e+06	2.49581e+06
Tb927.11.10800	Domain of unknown function (DUF4496), putative	null	56.9	9	5.2615e+06				3.84436e+06	2.4146e+06	2.20787e+06	3.99465e+06
Tb927.11.10820	Casein kinase II subunit beta, putative	null	23.8	6	1.33685e+07	9.42452e+06	7.33948e+06	8.62499e+06	2.09026e+07	1.75611e+07	1.30392e+07	9.71154e+06
Tb927.11.10860	20S-pre-rRNA D-site endonuclease NOB1	NOB1	36.1	11	8.37941e+06	5.69507e+06	5.00023e+06	1.65638e+07	1.77535e+07	1.99117e+07	1.65206e+07	1.6785e+07
Tb927.11.1090	calpain-like protein, putative	ClpGM6	64.6	36	1231476023	1257768716	1252286478	1461418143	1384153921	1362218956	5.61974e+08	5.34323e+08
Tb927.11.10900	Component of motile flagella 9	CMF9	17.5	10	1.08432e+08	2.37908e+06	1.03073e+07	1.1635e+07	5.78159e+07	3.54286e+06	8.0291e+07	9.61648e+06
Tb927.11.10910	40S ribosomal protein SA, putative	null	80.3	22	3.63782e+08	3.2244e+08	2.52766e+08	2.51472e+08	1.60122e+08	1.48624e+08	162053889	1.30159e+08
Tb927.11.10960	2OG-Fe(II) oxygenase superfamily, putative	null	36.6	17		1.10546e+07			1.38166e+07	1.58724e+06	1.15419e+07	8.66325e+06
Tb927.11.10990	methylthioribose-1-phosphate isomerase, putative	null	61.4	15	7.67497e+06	1.13379e+07	5.38954e+06	6.87564e+06	2.43061e+07	1.51334e+07	1.56603e+07	1.18283e+07
Tb927.11.11010	hypothetical protein, conserved	null	58.3	24	194156357	1.81815e+08	1.68614e+08	1.61369e+08	1.53458e+08	152249166	1.57516e+08	1.62125e+08
Tb927.11.11080	Nucleoporin NUP149	NUP149	52.9	11	3.81412e+07	3.09515e+07	3.51181e+07	4.0062e+07	3.41015e+07	2.90007e+07	4.5041e+07	4.42444e+07
Tb927.11.1110	calpain, putative	null	45.7	13			7.39095e+06		5.71505e+06
Tb927.11.11140	hypothetical protein	null	5.5	5	1.24977e+07	1.50661e+07	4.72341e+07	1.48563e+07	3.02565e+07	3.04338e+07	3.07756e+06	2.29314e+06
Tb927.11.11200	oligomeric golgi complex component 8, putative	null	7.1	3	3.08737e+07	3.10853e+07	3.5776e+07	3.39681e+07	8.24054e+06	5.71215e+06	4.38036e+06	1.76015e+06
Tb927.11.11210	paraflagellar rod component, putative	PFC17	48.6	12	4.81301e+07	4.10619e+07	3.57338e+07	2.40531e+07	3.93372e+07	6.48368e+07	2.93933e+07	3.06898e+07
Tb927.11.11220	dynein heavy chain, putative	null	19.1	50	1.89648e+07	1.77421e+07	2.0311e+07	1.83052e+07	1.08179e+07	9.20655e+06	1.04844e+07	1.84273e+07
Tb927.11.11250	cytosolic malate dehydrogenase	cMDH	56.4	18	1.7299e+08	1.90502e+08	1.74113e+08	1.54377e+08	1.42822e+08	1.54942e+08	1.95203e+08	227362882
Tb927.11.11260	hypothetical protein, conserved	null	21.3	5	2.49695e+06	849476	8.41648e+06	1.27129e+07	1.76286e+07	1.527e+07	2.48104e+06	7.10412e+06
Tb927.11.11280	hypothetical protein, conserved	null	12.7	9					3.18101e+06	6.45655e+06	1.65908e+06	6.26925e+06
Tb927.11.11290	heat shock protein 70, putative	null	58.9	19	2.09385e+07	2.15767e+07	1.85504e+07	1.52718e+07	3.48018e+07	2.11206e+07	2.43249e+07	2.84973e+07
Tb927.11.11330	heat shock protein 70	null	83.2	69	1465178207	1581011608	1364918562	1326197871	2061651958	2096817427	2070109831	2105729610
Tb927.11.11370	receptor for activated C kinase 1	RACK1	93.1	35	6.11411e+08	6.80596e+08	4.09849e+08	4.21423e+08	5.15981e+08	5.35588e+08	398102372	3.54927e+08
Tb927.11.11380	SUMO-interacting motif-containing protein	null	35.8	13	1.57485e+06			4.63265e+06		3.6481e+06
Tb927.11.11460	Mitochondrial import receptor subunit ATOM69	ATOM69	64.2	44	7.21936e+07	7.34772e+07	5.89974e+07	6.07027e+07	8.34968e+07	9.69368e+07	8.22125e+07	8.26905e+07
Tb927.11.11480	Trichohyalin, putative	null	27.8	14	1.16425e+08	1.02608e+08	9.22124e+07	8.68253e+07	1.12363e+08	1.07669e+08	1.09842e+08	124789978
Tb927.11.1150	radial spoke protein 3	RSP3	22.3	5	9.91919e+07	7.99259e+07	97802215	108087152	5.85905e+07	3.5956e+07	2.74761e+07	3.21206e+07
Tb927.11.11520	glycosomal membrane protein	PEX11	66.1	16	2.62972e+08	2.31518e+08	3.91996e+08	3.4679e+08	3.15483e+08	3.42549e+08	1.53398e+08	1.738e+08
Tb927.11.11550	DNA topoisomerase II alpha, putative	TOP2A	17.2	18	6.57652e+06	6.30564e+06	3.15033e+07	2.5896e+07	2.91091e+06	3.0956e+06	4.07416e+06	1.70134e+06
Tb927.11.11570	Translation initiation factor eIF-2B subunit epsilon, putative	EIF2BE	39.1	14	8.11e+06	7.15765e+06	7.45547e+06	1.17275e+06	6.44205e+06	4.75348e+06	5.8396e+06	7.4199e+06
Tb927.11.11590	Eukaryotic translation initiation factor 3 subunit E	EIF3E	82.8	27	5.43299e+06	5.63372e+06	9.3926e+06	3.43795e+06	3.92209e+07	9.85455e+06	1.31074e+07	6.71925e+06
Tb927.11.11660	conserved protein	null	18.2	4					4.04069e+06	3.66426e+06	9.91122e+06	2.24147e+06
Tb927.11.11680	2-oxoglutarate dehydrogenase E2 component, putative	null	64.8	24	9.64032e+08	8.77489e+08	8.82658e+08	8.64313e+08	8.54786e+08	8.65474e+08	6.99491e+08	6.9631e+08
Tb927.11.11690	Vacuolar proton pump subunit B, putative	null	69.7	25	9.29888e+07	5.04852e+07	6.34249e+07	5.99847e+07	6.3024e+07	7.19631e+07	3.33287e+07	2.92805e+07
Tb927.11.11710	Putative serine esterase (DUF676), putative	null	9.7	3	1.48808e+07	1.24507e+07	2.44542e+07	2.32555e+07	1.81614e+07	21142756	7.43684e+06	3.79374e+06
Tb927.11.11725	ribosomal protein S14p/S29e	null	47.4	4	1.637e+07	1.10084e+07	1.3094e+07	777385	2.46084e+07	2.3349e+07	3.59224e+06	1.4627e+06
Tb927.11.11730	MRP protein, putative	null	10.9	2	8.45723e+06	1.66493e+07	1.20818e+06	2.09561e+06
Tb927.11.11770	Eukaryotic translation initiation factor 4E-3	EIF4E3	55.7	17	1.78923e+06	6.77285e+06	2.67203e+06	3.67171e+06	2.1729e+07	2.4028e+07	1.57203e+07	2.44776e+07
Tb927.11.11830	40S ribosomal protein S17, putative	null	57.7	14	3.94537e+08	3.77908e+08	2.7656e+08	2.98062e+08	4.96374e+08	3.64027e+08	2.54727e+08	225689433
Tb927.11.11900	Coatomer subunit gamma	COPG	47.5	27	5.40959e+07	3.63329e+07	4.3023e+07	4.05579e+07	2.96166e+07	3.30701e+07	3.81065e+07	2.5997e+07
Tb927.11.11980	cytoskeleton-associated protein 15	CAP15	65.3	18	2.87662e+08	2.83384e+08	3.02065e+08	2.53552e+08	2.78103e+08	2.73294e+08	2.00516e+08	2.50827e+08
Tb927.11.12110	RNA helicase, putative	null	8.5	6	1.21664e+07		3.22073e+07
Tb927.11.12150	flagellar pocket cytoskeletal protein bilbo1	BILBO1	55.4	32	1.06958e+08	7.29042e+07	7.99394e+07	6.90311e+07	7.39362e+07	6.41258e+07	4.43342e+07	5.71747e+07
Tb927.11.12210	Domain of unknown function (DUF4586), putative	null	56.4	11	2.23081e+07	1.93023e+06	1.7285e+07	1.39105e+07	2.56572e+07	2.2697e+07	2.00624e+07	2.16257e+07
Tb927.11.12230	ATP-dependent protease ATPase subunit HslU2	HslU2	57.7	21	3.29914e+06		3.9539e+06		8.47376e+06	4.5473e+06	1.55111e+06	1.93378e+06
Tb927.11.12470	hypothetical protein, conserved	null	3.5	5	2102403792	5.91929e+08	8.26035e+08	780666762	3.21881e+08	3.29371e+08	3.26412e+08	3.59927e+08
Tb927.11.12490	hypothetical protein, conserved	null	5.1	2	2.08733e+06	1.44819e+06	5.20967e+06	4.64159e+06
Tb927.11.12530	Flagellum attachment zone protein 3	FAZ3	63.4	34	5.12104e+07	5.22018e+07	3.39173e+07	2.95557e+07	5.35526e+07	4.19349e+07	4.71085e+07	5.09469e+07
Tb927.11.12540	leucine-rich repeat protein (LRRP), putative	null	27.9	19	1.4265e+07	1.89971e+07	1.65771e+07	6.72231e+06	1.9627e+07	2.09922e+07	2.83117e+07	1.12062e+07
Tb927.11.12680	prefoldin subunit 2, putative	null	69.7	10	2.10147e+07	1.90206e+07	2.55547e+07	3.10343e+07	3.08911e+07	3.81536e+07	1.65118e+07	1.82602e+07
Tb927.11.1270	Mitochondrial ATP synthase subunit, putative	null	50.3	7	2.47239e+07	1.27358e+07	1.57414e+07	3.28015e+07	1.45717e+07	2.55627e+07	2.80407e+06	2.12499e+06
Tb927.11.12800	ribonucleoside-diphosphate reductase small chain	RNR2	65.9	23			3.2555e+06		2.03836e+07	8.35665e+06	3.64741e+07	1.61783e+07
Tb927.11.12840	Domain of unknown function (DUF4486), putative	null	3.5	9	2.44702e+07	1.80128e+06	2.87421e+07	1.90271e+08
Tb927.11.12850	oligopeptidase b	OPB	56.1	30	4.77226e+07	3.91177e+07	3.17511e+07	4.25766e+07	4.03268e+07	4.92434e+07	6.21888e+07	4.83724e+07
Tb927.11.12880	Present in the outer mitochondrial membrane proteome 17	POMP17	17.3	4
Tb927.11.12940	Uncharacterised protein family (UPF0160), putative	null	43.9	11	5.3101e+06	5.11601e+06	3.8913e+06	1.64856e+07	1.47595e+07	7.2744e+06	2.02466e+06	3.06132e+06
Tb927.11.13007	ubiquitin-60S ribosomal protein L40	null	51.6	11	4.12671e+08	417600443	4.83275e+08	3.70651e+08	6.91751e+08	7.2813e+08	6.07135e+08	5.99372e+08
Tb927.11.13050	calmodulin	null	96	13	7.13218e+08	8.3491e+08	649526893	7.32825e+08	8.35894e+08	9.31317e+08	8.17863e+08	7.12638e+08
Tb927.11.13130	membrane-bound acid phosphatase 1 precursor	MBAP1	11.8	5	1.40413e+07	1.81715e+07	2.42702e+07	3.13273e+07	2.75246e+07	2.601e+07	1.20559e+07	1.33011e+07
Tb927.11.13180	Present in the outer mitochondrial membrane proteome 10	POMP10	68.4	30	5.13272e+07	5.5995e+07	2.95258e+07	2.40449e+07	4.89063e+07	6.76928e+07	7.31987e+07	6.6726e+07
Tb927.11.13190	elongation factor 1 gamma, putative	null	82.2	36	7.73824e+08	7.67264e+08	9.14846e+08	9.65273e+08	9.12693e+08	1024168937	5.84912e+08	4.95067e+08
Tb927.11.13230	VAMP-associated protein, putative	VAP	61.6	13	8.79703e+07	1.14588e+08	7.9843e+07	7.95325e+07	5.26903e+07	3.06783e+07	6.79102e+07	9.10856e+07
Tb927.11.13250	eukaryotic translation initiation factor 2 gamma, putative	eIF-2-gamma	52	21	2.10605e+07	2.43933e+07	1.99676e+07	1.71387e+07	2.55849e+07	3.62156e+07	2.47401e+07	2.19738e+07
Tb927.11.13270	hypothetical protein, conserved	null	57	9	8.18009e+06	1.30388e+07	7.18134e+06	1.46634e+07	2.56424e+07	1.60987e+07	1.00934e+07	8.67128e+06
Tb927.11.13280	mitochondrial RNA binding protein 2	GBP25	59.4	12	133933210	1.2697e+08	1.21889e+08	1.25227e+08	8.57914e+07	8.32537e+07	4.5327e+07	5.80096e+07
Tb927.11.1330	Stress responsive A/B Barrel Domain, putative	null	89.2	8	1.48972e+08	1.46611e+08	1.79855e+08	1.81721e+08	1.64816e+08	1.85991e+08	1.01707e+08	1.01527e+08
Tb927.11.13360	AAA ATPase, putative	null	28.7	26	1.48457e+07	1.1166e+07	3.69608e+06	8.80277e+06	4.92255e+07	9.62559e+06	1.84493e+06	1.12021e+06
Tb927.11.13380	ATP-dependent helicase, putative	null	7	8	1.85526e+07	1.88359e+07	8.74913e+06	9.85293e+06
Tb927.11.13400	Bromodomain, putative	null	23.9	11	1.1579e+07	9.21816e+06	1.03013e+07	8.40529e+06	1.24644e+06	2.98038e+06	1.16844e+07	6.76115e+06
Tb927.11.13450	hypothetical protein, conserved	null	8.4	2	2.90462e+06	1.438e+06	1.53763e+06	2.03169e+06
Tb927.11.13470	PPPDE putative peptidase domain containing protein, putative	null	50.8	8	2.22759e+06	1.41969e+06	1.77585e+06	988191
Tb927.11.13500	par1	null	81.8	57	3.23092e+08	3.03e+08	3.43641e+08	346169436	285960741	3.31641e+08	1.87763e+08	2.17641e+08
Tb927.11.13520	hypothetical protein, conserved	null	9.1	6	1.29986e+07	1.05559e+07	2.47189e+07	2.60186e+07	1.86655e+07	3.88023e+07	8.89025e+06	8.12254e+06
Tb927.11.13570	hypothetical protein, conserved	null	42.3	6	3.79674e+06				3.50522e+06			0
Tb927.11.13580	ubiquinone biosynthesis protein-like protein	null	22.5	3	1.21404e+06	1.08364e+07	5.99176e+06	1.01807e+06				9.9344e+06
Tb927.11.13670	hypothetical protein, conserved	null	19.8	21	2.06703e+07	1.21082e+07	1.66725e+06	1.18085e+07	1.52444e+08	1.55099e+06	2.31596e+08	2.16386e+06
Tb927.11.13690	Radial spoke protein 11	RSP11	58.6	6	5.65801e+07	5.84956e+07	5.88444e+07	6.40034e+07	5.73827e+07	5.18225e+07	3.69716e+07	3.07603e+07
Tb927.11.1370	Dithiol glutaredoxin 1	GRX1	87.4	13	3.20395e+07	2.67187e+07	3.30889e+07	3.00961e+07	1.3531e+07	2.66895e+07	2.19552e+07	1.10078e+07
Tb927.11.13740	procyclic-enriched flagellar receptor adenylate cyclase 5	ACP5	9.2	4
Tb927.11.13750	Ras-related protein Rab4	RAB4	25.8	3	4.49578e+07	4.17376e+07	4.2806e+07	3.67122e+07	9.39713e+07	9.54362e+07	9.8571e+07	9.97086e+07
Tb927.11.13780	profilin	null	96	11	2.0717e+08	202220218	218025512	2.17659e+08	2.3369e+08	2.38148e+08	2.00371e+08	1.96246e+08
Tb927.11.13920	kinesin-II 85 Kd subunit, putative	null	18.5	13	3.90066e+07	3.50654e+07	2.99706e+07	3.07172e+07	3.67393e+07	4.62918e+07	2.6182e+07	2.88114e+07
Tb927.11.14020	nuclear RNA binding domain 2	NRBD2	58.8	19	5.91241e+07	5.35641e+07	8.68068e+07	9.3402e+07	1.44576e+08	1.27859e+08	7.38081e+07	6.97114e+07
Tb927.11.14030	cyclin 9	CYC9	12.5	2	1.57275e+07	1.90182e+07	1.47553e+06	1.60735e+07
Tb927.11.14080	cyclin 2	CYC2	27	3	1.99629e+07	1.3279e+07	1.23032e+07	1.40316e+07	4.92966e+06	6.61813e+06	1.55876e+07	9.77868e+06
Tb927.11.14090	Double RNA binding domain protein 18	DRBD18	50.8	21	4.10439e+07	3.67433e+07	2.85037e+07	4.72922e+07	5.97357e+07	5.25498e+07	5.38772e+07	6.14894e+07
Tb927.11.14100	Double RNA-binding domain containing protein 4	DRBD4	54.5	17	1.85008e+07	7.77818e+06	7.79195e+06	5.903e+06	2.31703e+07	2.06442e+07	3.26716e+07	3.77776e+07
Tb927.11.14120	phenylalanyl-tRNA synthetase alpha chain, putative	null	51.2	23	2.69099e+07			1.89286e+06	7.93907e+06	3.07418e+07	2.61292e+07	2.19742e+07
Tb927.11.14130	ribosomal protein L18, putative	null	64.8	16	1.12686e+08	9.4084e+07	1.36597e+08	1.27486e+08	9.91513e+07	1.07676e+08	1.02745e+08	1.08742e+08
Tb927.11.14160	Alpha/beta hydrolase family, putative	null	20.7	4	3.61987e+06	2.38909e+06	3.50044e+06	3.45774e+06
Tb927.11.14190	Staphylococcal nuclease homologue/Tudor domain containing protein, putative	null	37.8	27	4.25051e+07	4.7771e+07	2.58905e+07	2.03763e+07	2.80805e+07	2.29378e+07	3.77027e+07	4.31419e+07
Tb927.11.14200	ubiquitin-conjugating enzyme E2, putative	null	49	8	2.80436e+06	9.13554e+06	2.46979e+06	1.26036e+07
Tb927.11.14220	hypothetical protein, conserved	null	41.5	12		1.2183e+06			3.05403e+06	7.23175e+06	2.25337e+06	4.87043e+06
Tb927.11.14230	Vps23 core domain containing protein, putative	null	14.3	3	5.28393e+06	4.57675e+06	1.12473e+07	4.07337e+06	4.83686e+06	5.08194e+06	4.81868e+06	2.203e+06
Tb927.11.14250	T-complex protein 1, epsilon subunit, putative	TCP-1-epsilon	83.6	49	2.21937e+08	2.19912e+08	1.75941e+08	1.88461e+08	2.08226e+08	1.97166e+08	1.19263e+08	169033793
Tb927.11.1430	Component of motile flagella 2	CMF2	77.5	50	1.52793e+08	1.53475e+08	1.73325e+08	1.74903e+08	1.16648e+08	1.26833e+08	9.44123e+07	9.20781e+07
Tb927.11.14300	Dynein intermediate chain, axonemal	IC70	56.3	25	4.66746e+07	4.82761e+07	4.29986e+07	3.96519e+07	5.43158e+07	5.20452e+07	5.17549e+07	5.4701e+07
Tb927.11.14330	HECT-domain (ubiquitin-transferase), putative	null	30.6	28	2.63463e+07	2.9336e+07	2.50302e+07	2.20764e+07	6.38999e+07	8.55533e+07	3.98131e+07	4.0004e+07
Tb927.11.14430	proteasome regulatory non-ATP-ase subunit	RPN12	54.4	11	1.82965e+06	2.07005e+06	6.07043e+06	5.57977e+06				4.52375e+06
Tb927.11.14460	ADP-ribosylation factor GTPase activating protein 1, putative	null	17.3	4	2.17256e+07	1.83447e+07	1.02413e+07	1.0349e+07	4.47232e+06	6.42812e+06	1.14701e+06	2.2003e+06
Tb927.11.1450	2-oxoglutarate dehydrogenase E1 component, putative	null	70.4	68	2.18908e+08	1.84852e+08	1.66016e+08	1.56133e+08	228224022	1.8567e+08	2.20702e+08	206130844
Tb927.11.14590	G5-interacting protein	G5-IP	36.6	16	1.25591e+07	1.88278e+07	2.428e+07	1.07878e+07	3.17766e+07	1.87324e+07	1.77079e+07	3.26651e+07
Tb927.11.14730	Metalloprotease M41 FtsH, putative	null	48.6	26	3.54699e+07	2.60978e+07	3.54227e+07	5.29581e+07	2.03265e+07	1.81719e+07	2.72959e+07	2.71404e+07
Tb927.11.14750	PSP1 C-terminal conserved region, putative	null	23.4	8	8.75299e+06	6.39576e+06	1.25861e+08	1.31864e+08	3.26524e+07	3.21637e+06	4.23881e+07	8.81922e+06
Tb927.11.14780	phosphomannose isomerase	PMI	63.1	24	6.11239e+07	8.88257e+06	5.00634e+06	9.98714e+06	1.54517e+07	3.48936e+06
Tb927.11.14880	Paraflagellar Rod Proteome Component 9, putative	PFC9	27.8	11	1.67037e+08	2.17783e+08	1.35319e+08	1.50446e+08	116481550	139475852	1.18469e+08	127502226
Tb927.11.14900	coatomer subunit epsilon	COPE	62.7	14	2.00558e+07	1.80641e+07	1.26311e+07	2.29675e+07	1.91188e+07	1.70473e+07	7.46925e+06	9.24957e+06
Tb927.11.14910	protein phosphatase 2C, putative	null	22.8	5	3.40712e+07	3.50811e+07	2.79329e+07	2.7734e+07
Tb927.11.14950	zinc finger protein 2	ZFP2	59.7	4	7.68597e+07	6.8931e+07	9.08274e+07	4.79452e+07	1.06304e+08	9.49808e+07	9.15707e+07	6.59758e+07
Tb927.11.14960	pumilio/PUF RNA binding protein 7, putative	PUF7	26.4	15	6.5208e+06				1.40701e+07	7.20664e+06	7.07887e+06	9.73727e+06
Tb927.11.14970	hypothetical protein, conserved	null	24.8	15	2.16586e+07	1.66223e+07	1.9852e+07	1.84026e+07	1.17764e+07	1.6409e+07	9.07762e+06	1.12363e+07
Tb927.11.14980	mitochondrial ribosomal protein L38	MRPL38	19.9	7	7.74226e+06	8.52219e+06	5.7126e+06	6.00645e+06		5.17102e+06
Tb927.11.15020	iron superoxide dismutase	SODB2	90.9	16	6.81289e+07	6.93822e+07	7.11095e+07	9.47278e+07	1.7519e+08	9.88914e+07	7.87941e+07	5.26994e+07
Tb927.11.15030	small GTPase	X3	67.8	10	5.57266e+07	5.0117e+07	5.63076e+07	4.87864e+07	7.51562e+07	5.41244e+07	5.0183e+07	5.73941e+07
Tb927.11.15040	Chaperonin HSP60, mitochondrial	HSP60	42.1	16	9.5623e+06	8.42852e+06	1.50664e+07	1.5066e+07	1.33461e+07	1.4637e+07	1.58618e+07	1.69888e+07
Tb927.11.15100	Tb5.20	null	13.2	16	1.05589e+08	7.35975e+07	8.1788e+07	6.947e+07	9.6792e+07	9.72723e+07	7.73278e+07	1.19946e+08
Tb927.11.15120	hypothetical protein, conserved	null	11.9	6	2.8478e+07	2.3739e+07	3.31675e+07	2.22069e+07	17634721	2.9721e+07	2.12563e+07	3.74387e+07
Tb927.11.15130	DnaJ homolog, putative	null	78.4	17	3.07041e+07	2.94563e+07	1.99288e+07	1.91734e+07	1.9857e+07	1.39016e+07	5.51462e+06	9.38304e+06
Tb927.11.15140	bilobe region protein, putative	null	25.9	11	2.03814e+07	1.69005e+07	1.53688e+07	2.18295e+07
Tb927.11.15150	1-acyl-sn-glycerol-3-phosphate acyltransferase, putative	null	35.1	7	1.51045e+07	1.64611e+07	1.64502e+07	2.00402e+07	5.02426e+06	4.86113e+06	3.205e+06	1.94846e+06
Tb927.11.15210	TLR4 regulator and MIR-interacting MSAP, putative	ESP16	14.2	3	1.72522e+07	1.92495e+07	1.25536e+07	1.86734e+07	1.6286e+07	8.58675e+06	6.57481e+06	1.27932e+07
Tb927.11.15230	cytosolic coat protein, putative	null	36	7	4.63339e+07	3.95658e+07	6.75525e+07	5.97272e+07	5.56558e+07	5.96394e+07	1.93581e+07	1.77362e+07
Tb927.11.15240	Ras-related protein RAB2B, putative	RAB2B	52.4	8	9.24701e+08	8.80361e+08	1048033169	1236224845	1.92263e+06	7.48999e+08	1052148513	9.97952e+08
Tb927.11.15350	RNA-binding protein, putative	RBP39	18.3	2	1.86283e+07	1.44635e+07	2.13095e+07	1.89746e+07	2.4522e+07	1.95573e+07	1.77826e+07	2.71345e+06
Tb927.11.15370	Importin subunit beta-4, putative	KAP123	72	58	4.569e+07	4.51923e+07	3.65022e+07	3.16434e+07	3.39549e+07	4.53271e+07	4.01979e+07	3.61886e+07
Tb927.11.1540	isovaleryl-CoA dehydrogenase	IVDH	39.4	9	1.12267e+07	1.1108e+07	2.2529e+07	1.02781e+07	1.37442e+07	1.72189e+07	1.03098e+07	8.51247e+06
Tb927.11.15420	eukaryotic translation initiation factor 3 subunit k	EIF3K	66.3	10	2.03397e+06	2.12767e+07	9.87299e+06	9.9559e+06	3.26077e+07	5.59023e+06	3.11157e+07	7.28603e+06
Tb927.11.15430	U5 small nuclear ribonucleoprotein component, putative	null	16.7	8	2.06686e+06	3.62895e+06	1.46186e+07	7.07799e+06	7.14189e+06
Tb927.11.15480	heat shock protein Hsp20, putative	null	38	7			7.17246e+06		1.94785e+06	3.90907e+06	2.23589e+06	967824
Tb927.11.15550	NADH-cytochrome b5 reductase, putative	B5R	62.7	9	2.49795e+07	2.84176e+07	2.30295e+07	2.54979e+07	4.0157e+07	2.21246e+07	1.64861e+06	8.84617e+06
Tb927.11.1560	1,2-Dihydroxy-3-keto-5-methylthiopentene dioxygenase, putative	null	74.9	21	3.68762e+07	4.03013e+07	6.14833e+07	4.87182e+07	5.68963e+07	5.63639e+07	3.90133e+07	4.32829e+07
Tb927.11.15640	mitochondrial RNA binding complex 1 subunit	MERS1	33.7	8	3.01837e+08	2.48352e+08	2.95718e+08	3.22115e+08	7.32658e+06	5.60885e+06	1.98224e+06	1.33219e+06
Tb927.11.15680	hypothetical protein, conserved	null	82.9	9	9.23216e+07	1.0049e+08	7.46156e+07	9.99529e+07	1.0599e+08	1.11454e+08	8.92828e+07	1.0033e+08
Tb927.11.15760	GPI transamidase subunit Tta1	TTA1	26	8	5.2236e+07	3.68174e+07	6.98719e+07	6.58338e+07	5.16935e+07	5.52247e+07	9.04513e+06	1.40214e+07
Tb927.11.15870	hypothetical protein, conserved	null	22.4	7	68672387	6.55068e+07	8.76961e+07	9.31826e+07	8.12877e+07	6.51696e+07	1.18289e+07	1.12192e+07
Tb927.11.15900	60S ribosomal protein L27, putative	null	53.4	15	3.22998e+07	3.07261e+07	5.80925e+07	4.38489e+07	3.79298e+07	3.79827e+07	1.65169e+07	1.50324e+07
Tb927.11.15910	iron superoxide dismutase	SODB1	96.5	7	3.87946e+07	4.20487e+07	4.7216e+07	5.71117e+07	2.191e+07	3.40672e+07	1.99521e+07	2.34511e+07
Tb927.11.15950	amino acid transporter, putative	null	6.5	3	1.62267e+06	4.44609e+06	1.83034e+07	1.01028e+07	5.59509e+06	0
Tb927.11.15970	Guanine nucleotide exchange factor in Golgi transport N-terminal/Sec7 domain containing protein, putative	null	3.4	3	1.89949e+06	7.23668e+06	1.16316e+06	1.20527e+07
Tb927.11.15990	Nucleoporin NUP109	NUP109	23.1	16	2.46418e+07	2.74554e+07	1.29903e+07	2.59573e+07	1.94841e+07	1.6274e+07	1.75702e+07	1.50766e+07
Tb927.11.16030	proteasome regulatory non-ATP-ase subunit 7	RPN7	48.1	14	4.59671e+07	5.24883e+07	4.26122e+07	3.34617e+07	4.48472e+07	4.04702e+07	3.50643e+07	3.16787e+07
Tb927.11.16080	Soluble NSF attachment protein, SNAP, putative	null	53.6	13			0		5.28365e+06	1.38772e+06	4.88836e+06	2.62647e+06
Tb927.11.16090	Outer dynein arm docking complex protein 2, putative	dDC2	45.6	26	6.7137e+07	6.95246e+07	4.57334e+07	4.36772e+07	3.37036e+07	4.65861e+07	4.48681e+07	4.86487e+07
Tb927.11.16110	integrin alpha chain protein, putative	null	20.2	7	2.02107e+06	8.32867e+06	2.06374e+07	1.3272e+07	1.47795e+07	6.87305e+06	1.67176e+06	1.42663e+06
Tb927.11.16130	nucleoside diphosphate kinase	NDPK	83	12	9.2712e+08	8.55294e+08	1264107635	1235221513	1387786746	1627276713	9.33023e+08	8.95004e+08
Tb927.11.16150	tubulin binding cofactor A, putative	null	76.6	8	3.02709e+07	1.72537e+07	1.14788e+07	3.51356e+06	2.01025e+07	2.94443e+06	1.06813e+07	1.24264e+06
Tb927.11.16160	ATP binding protein-like protein	null	59.3	12			4.87366e+06		1.7754e+07	1.54488e+07	6.57342e+06	8.47877e+06
Tb927.11.1620	hypothetical protein, conserved	null	40.1	7	8.62774e+06	1.03375e+07	1.17084e+07	1.87815e+07	1.9968e+07	2.31798e+07	2098750	6.73705e+06
Tb927.11.16230	hypothetical protein, conserved	null	8.8	6	1.24669e+07	1.77802e+06	4.88157e+06	1.56863e+06	2.14297e+07	2.26723e+07	2.16154e+06	1.52678e+06
Tb927.11.16380	TPR repeat, putative	null	16.6	2	5.25963e+06	1.6557e+06	2.26495e+06	2.33982e+06	2.98953e+06	1.53396e+06	1.14346e+06	3.74746e+06
Tb927.11.16400	kinetoplast-associated protein 3, putative	KAP3	28.7	12	1.21694e+07	1.64681e+07	1.22061e+07	1.368e+07
Tb927.11.16480	enoyl-CoA hydratase/isomerase family protein, putative	null	72.4	20	5.54467e+06		6.75707e+06		2.47832e+07	1.70823e+07	2.65986e+07	1.99469e+07
Tb927.11.16600	exosome-associated protein 2	EAP2	17	4	2.02979e+07	1.5958e+06	2.36807e+06	3.00105e+07
Tb927.11.16610	zinc-finger of a C2HC-type, putative	null	27.6	12	6.1068e+06				2.12548e+06	5.08941e+06	6.44602e+06	1.23e+07
Tb927.11.16660	Dopey, N-terminal, putative	null	4.2	6	9.30155e+06	5.15328e+06	7.22547e+06	4.73331e+06	6.55386e+06
Tb927.11.16730	dihydrolipoyl dehydrogenase	GCVL-2	79.9	35	7.14802e+08	6.37861e+08	8.2893e+08	8.74536e+08	7.88894e+08	7.6059e+08	3.97227e+08	3.9862e+08
Tb927.11.16740	chaperone protein DnaJ, putative	null	15.9	5	8.11214e+06	7.33874e+06	1.26091e+07	1.95413e+07	3.02837e+07	2.16583e+07	2.56931e+06	4.38934e+06
Tb927.11.16760	T-complex protein 1, alpha subunit, putative	TCP-1-alpha	78.4	40	1.2449e+08	1.45202e+08	1.3772e+08	9.89665e+07	1.8769e+08	1.36802e+08	1.72048e+08	182485035
Tb927.11.16770	glucosamine-6-phosphate isomerase, putative	null	44.6	9	2.6514e+07	1.38562e+07	2.70261e+07	4.23463e+07	2.71692e+07	5.92457e+07	1.75928e+07	9.94185e+06
Tb927.11.1680	vesicular-fusion protein SEC18, putative	null	11.4	8	2.0554e+07	2.91363e+07	3.76426e+07	2.29198e+07	5.82373e+06	6.42717e+06	1.96705e+06	4.36407e+06
Tb927.11.16810	dynein light intermediate chain D1bLIC, putative	null	30.4	10	1.86129e+07	2.10168e+07	2.02177e+07	1.83086e+07	2.10395e+07	2.65493e+07	2.46985e+07	2.35247e+07
Tb927.11.16830	Rab-like 5, small G protein	RABL5	80.8	15	1.1586e+07	1.11747e+07	8.22828e+06	1.31581e+07	1.37926e+07	8.88409e+06	1.48626e+07	1.16224e+07
Tb927.11.16880	leucine-rich repeat protein (LRRP), putative	null	17.8	9				4.30229e+06	4.31546e+06	4.62108e+06	1.05677e+06	4.13635e+06
Tb927.11.16890	Tetratricopeptide-like helical domain containing protein	FLAM7	18.7	23	2.44968e+07	6.03244e+06	1.56065e+06	2.44958e+06
Tb927.11.1690	Emopamil binding protein, putative		53.6	5	1.44163e+07	1.31887e+07	1.16609e+07	1.13706e+07	1.49578e+07	1.61878e+07	1.11235e+07	1.50209e+07
Tb927.11.16970	protein phosphatase 4, putative	null	83.8	19	3.47703e+07	3.67671e+07	5.3273e+07	4.76895e+07	5.12019e+07	5.6586e+07	3.17836e+07	3.32818e+07
Tb927.11.17000	AIR9-like protein	AIR9	82.4	57	5.10223e+08	476563866	4.62378e+08	4.27152e+08	4.51582e+08	4.82075e+08	4.18664e+08	409115196
Tb927.11.1710	guide RNA-binding protein of 21 kDa	gBP21	57.8	11	9.98872e+07	8.56135e+07	1.1739e+08	1.18382e+08	7.96821e+07	5.72622e+07	6.45562e+07	5.32618e+07
Tb927.11.1720	hypothetical protein, conserved	null	23.4	4					3.44166e+07	2.50813e+06	2.42429e+06	1.71337e+07
Tb927.11.1740	intraflagellar transport protein 88	IFT88	43.9	32	6.71341e+07	7.44426e+07	5.54546e+07	6.30037e+07	6.71089e+07	7.81091e+07	5.47287e+07	5.91556e+07
Tb927.11.1750	hypothetical protein, conserved	null	39.4	7					7.6684e+07	6.07989e+07	73411100	8.18649e+07
Tb927.11.17850	expression site-associated gene 9 (ESAG9), fragment	null	13.6	2	1.72106e+07	1.74642e+07	2.56061e+07	1.42367e+07		9.73931e+06
Tb927.11.1820	translation initiation factor eIF2B delta subunit, putative	null	35	16		4.99208e+06			4.10234e+06	2.46106e+06	3.45272e+06	4.61119e+06
Tb927.11.1840	hypothetical protein, conserved	null	67.9	36	1.45044e+08	1.55118e+08	1.20606e+08	9.56476e+07	1.10088e+08	1.16455e+08	140781631	171235602
Tb927.11.1890	Serine-threonine kinase receptor-associated protein, putative	STRAP	85.9	23	5.33496e+07	5.15108e+07	3.403e+07	3.78302e+07	4.56181e+07	3.11147e+07	4.00283e+07	5.95854e+07
Tb927.11.190	elongation factor, putative	null	43	16	1.10767e+07	1.08813e+07	1.81645e+07	1.95986e+07	6.59687e+06
Tb927.11.1900	T-complex protein 1, beta subunit, putative	null	76.4	38	7.92043e+07	7.22078e+07	5.76761e+07	6.43062e+07	7.64409e+07	7.36566e+07	7.1803e+07	9.08507e+07
Tb927.11.1960	leucine-rich repeat protein (LRRP), putative	null	42.1	9	2.82556e+07	4.9514e+06	1.3008e+08	1.36981e+07	1.90002e+07	1.42545e+07	4.4882e+06	5.39326e+06
Tb927.11.1980	zinc finger protein family member, putative	ZC3H41	65.4	32	2.69538e+08	2.37731e+08	1.59008e+08	1.71704e+08	241190509	2.40713e+08	2.15117e+08	2.06435e+08
Tb927.11.1990	arginyl-tRNA synthetase, putative	null	74.1	51	1.41066e+07	2.44761e+07	8.17573e+07	2.02542e+07	2.43821e+07	2.2714e+07	2.0997e+07	7.34804e+07
Tb927.11.2060	60S acidic ribosomal protein P0, putative	null	88.9	26	4.49894e+07	5.81456e+07	1.20619e+08	42598779	1.65511e+08	7.97365e+07	8.32641e+07	5.8904e+07
Tb927.11.2110	Snf7, putative	null	23.4	4	3.0419e+07	2.57049e+07	3.14885e+07	2.94732e+07	5.05269e+07	5.1461e+07	3.42847e+07	3.93102e+07
Tb927.11.2120	CBF/Mak21 family, putative	null	30.1	15	4.4426e+07	5.17438e+07	5.827e+07	6.48882e+07	2.1646e+06	2.75714e+06	4.17685e+07	8.12164e+07
Tb927.11.2130	proteasome regulatory non-ATP-ase subunit 3	RPN3	53.9	14	4.19644e+07	4.29167e+07	2.80979e+07	3.599e+07	2.49661e+07	2.86399e+07	2.78029e+07	2.21842e+07
Tb927.11.2245	hypothetical protein	null	43.5	4					7.3388e+06	6.74275e+06	2.37759e+06	2.24676e+06
Tb927.11.2250	conserved protein, unknown function	null	52.7	11	3.47379e+08	3.16347e+08	2.52232e+08	3.28456e+08	1.87411e+08	2.37557e+08	1.81333e+08	1.77412e+08
Tb927.11.2260	Eukaryotic translation initiation factor 4E-1	EIF4E1	36.1	6	2.74304e+07	2.26022e+07	1.78416e+07	1.93351e+07	2.18032e+07	1.85041e+07	2.14201e+07	2.77901e+07
Tb927.11.2270	inner dynein arm I1 intermediate chain, axonemal	IC140	20	8				7.93876e+06	1485368	1.06519e+07	3.58827e+06	2.35936e+06
Tb927.11.2300	eukaryotic peptide chain release factor subunit 1, putative	ERF1	58	28	3.90757e+07	1.80192e+07	1.01711e+07	2.62471e+07	1.92741e+07	2.18098e+07	3.37964e+07	3.6892e+07
Tb927.11.2340	hypothetical protein, conserved	null	14.8	5					1.97295e+07	2.06983e+07	2.82171e+06	1.3842e+07
Tb927.11.2360	phenylalanyl-tRNA synthetase (beta subunit), putative	null	59.8	27	41614960	4.28565e+07	4.65956e+07	4.17843e+07	4.28454e+07	5.05554e+07	7.073e+07	5.08066e+07
Tb927.11.2400	Flabarin-like protein	null	14.7	2	1.87517e+07	2.45063e+07	2.50561e+07	2.01162e+07	1.08824e+07	4.01209e+06	8.06346e+06	1.48972e+06
Tb927.11.2410	Flabarin, putative	null	80.2	18	2.86144e+07	4.49961e+07	8.5081e+06	5.00311e+06	7.57257e+07	2.31421e+07	4.03233e+07	9.73106e+06
Tb927.11.2430	Cytoplasmic dynein 2 heavy chain (DYNC2H2), putative	DYNC2H2	19.7	63	7.31877e+07	7.90952e+07	4.03767e+07	4.32894e+07	2.44527e+07	2.98377e+07	3.59583e+07	3.36724e+07
Tb927.11.2470	metallo-peptidase, Clan MF, Family M17	null	64.8	22	5.58864e+07	4.70063e+07	9.85961e+07	8.78989e+07	8.48761e+07	7.5017e+07	3.57963e+07	4.29677e+07
Tb927.11.2490	Unc104-like kinesin, putative	null	4.3	5	4.06201e+07	4.72865e+07	3.09479e+07	3.71174e+07	5.92811e+06	6.73716e+06	6.23477e+06	5.28561e+06
Tb927.11.250	ubiquitin carboxyl-terminal hydrolase, putative	null	33.1	4					3.74691e+06	2.07989e+06	1.05388e+07	6.18521e+06
Tb927.11.2500	Metallocarboxypeptidase 1	MCP1	58.6	25	6.40609e+07	5.74341e+07	7.63781e+07	7.78142e+07	5.52796e+07	5.84003e+07	4.32242e+07	4.24128e+07
Tb927.11.2510	NUC173 domain containing protein, putative	null	24.5	22	2.27277e+07	2.78354e+07	2.03105e+07	1.84483e+07	2.46134e+07	2.17587e+07	2.01616e+07	1.5679e+07
Tb927.11.2520	UDP-n-acetylglucosamine pyrophosphorylase	UAP	38.7	18	2.77545e+06	3.43443e+06	2.6566e+06	1.74808e+06	7.1444e+06	5.29185e+06	6.61206e+06	1.03973e+07
Tb927.11.2540	hypothetical protein, conserved	null	55.9	14	3.03765e+07	2.26249e+07	1.77811e+07	3.06794e+07	1.84575e+07	1.62887e+07	2.15699e+07	1.08337e+07
Tb927.11.2560	hypothetical protein, conserved	null	7.1	3	4.53498e+06	1.70453e+06	1.97395e+07	1.23256e+07
Tb927.11.2570	hypothetical protein, conserved	null	56.5	25	5.11118e+07	4.45318e+07	3.19099e+07	2.84065e+07	2.2916e+07	2.47818e+07	2.04565e+07	3.10238e+07
Tb927.11.260	Putative intraflagellar transport protein F6	PIFTF6	30.2	25	1.16197e+07	1.82438e+07	2.09451e+07	5.1872e+06	2.56334e+07	3.14161e+07	2.14709e+07	3.99273e+07
Tb927.11.2610	hypothetical protein, conserved	null	77	49	3.45136e+08	376493662	3.08142e+08	2.64809e+08	2.79169e+08	2.37745e+08	2.75657e+08	2.42228e+08
Tb927.11.2650	heat shock protein 84, putative	null	70.4	61	2.82093e+08	2.92054e+08	2.27907e+08	2.03857e+08	1.95928e+08	1.84006e+08	1.61531e+08	2.08509e+08
Tb927.11.2670	Nucleoporin NUP59	NUP59	34.9	12	1.77399e+07	1.90016e+07	9.79479e+06	1.78476e+07	9.10469e+06	1.95746e+07	1.42429e+07	1.66952e+07
Tb927.11.2690	Succinyl-CoA:3-ketoacid coenzyme A transferase, mitochondrial	ASCT	61.9	25	2.50938e+08	2.38519e+08	1.96977e+08	200604403	2.93691e+08	2.02673e+08	2.04804e+08	1.9916e+08
Tb927.11.2730	UDP-galactose 4-epimerase	galE	28.1	9		4.69888e+06	2.3879e+06
Tb927.11.2750	Present in the outer mitochondrial membrane proteome 12	POMP12	41.4	9	2.85746e+08	2.41179e+08	2.35036e+08	1.94225e+08	1.35638e+08	1.14322e+08	5.29005e+07	1.24336e+08
Tb927.11.2770	hypothetical protein, conserved	null	42.6	8	2.34764e+06	5.65302e+06	3.75052e+06	4.67915e+06
Tb927.11.2840	magnesium-dependent phosphatase-1/HAD phosphatase, family IIIC, putative	null	53.1	8	1.12865e+07	1.51131e+06	1.48982e+06	1.03508e+07	1.58138e+06	2.63732e+06	2.52413e+06	1.3895e+06
Tb927.11.2860	hypothetical protein, conserved	null	4.6	3	1.39285e+07	1.0868e+07	8.89567e+06	7.14185e+06	3.9181e+06	4.29385e+06	5.5104e+06	6.56341e+06
Tb927.11.3030	phosphoribosylpyrophosphate synthetase, putative	PRS	73	16	4.15892e+07	4.57608e+07	5.06416e+07	5.51216e+07	6.1125e+07	5.98797e+07	4.65119e+07	5.07355e+07
Tb927.11.3120	nucleolar GTP-binding protein 1	NOG1	36.8	17	1.55593e+07	1.18075e+07	6.01114e+06	3.3777e+06	5.71223e+06	7.63388e+06	7.22446e+06	1.08829e+07
Tb927.11.3220	metacaspase	mca1	50.5	12	3.36459e+08	3.50487e+08	4.20728e+08	4.47669e+08	2.45898e+08	2.65901e+08	1.45301e+08	148206522
Tb927.11.3240	T-complex protein 1, zeta subunit, putative	TCP-1-zeta	73.7	36	1.58627e+08	1.89073e+08	1.32353e+08	1.19415e+08	1.77722e+08	1.47446e+08	1.43891e+08	1.44648e+08
Tb927.11.3250	dynein heavy chain, putative	null	56.5	209	6.22506e+07	5.92024e+07	7.03113e+07	8.43383e+07	8.07993e+07	5.789e+07	5.70329e+07	6.45452e+07
Tb927.11.3280	Kinesin-13 5, putative	KIN13-5	27.1	14	2.69294e+07	1.74998e+07	1.58035e+07	1.84782e+07	1.09942e+07	1.84102e+07	7.48066e+06	9.44924e+06
Tb927.11.3300	Spindle assembly abnormal 4	SAS-4	31.7	22	2.55628e+08	2.63916e+08	2.66693e+08	2.4131e+08	4.5005e+08	4.52413e+08	2.32816e+08	2.58654e+08
Tb927.11.3310	ubiquitin-conjugating enzyme, putative	null	84.1	11	1.16275e+08	1.67607e+08	1.71297e+08	1.53251e+08	2.00301e+08	1.79928e+08	2.59322e+08	1.02004e+08
Tb927.11.3320	ras-like small GTPase, putative		8.5	2	2.09923e+07	2.08304e+07	4.25417e+07	4.4865e+07	3.03674e+07	3.27447e+07	1.91447e+07	2.15101e+07
Tb927.11.3360	Component of motile flagella 22	CMF22	19.3	12	8.16e+06	2.92455e+06	3.11592e+07	3.00591e+07
Tb927.11.3380	Ran-binding protein 1, putative	RanBP1	62.4	12	1.62428e+07	1.9217e+07	1.1149e+07	1.89748e+07	2.06787e+07	4.88795e+07	1.71427e+07	2.26568e+07
Tb927.11.3440	hypothetical protein, conserved	null	6.8	2	2.13815e+06	6.87478e+06	4.51103e+06	3.83627e+06
Tb927.11.3490	hypothetical protein, conserved	null	50.6	32	6.47239e+07	6.91276e+07	56369765	5.0105e+07	6.40543e+07	5.79635e+07	49265058	4.72997e+07
Tb927.11.3500	Dpy-30 motif containing protein, putative	null	34.8	20	1.82793e+07	2.23104e+07	20471235	2.00171e+07	1.83225e+07	2.03856e+07	2.03277e+07	1.9824e+07
Tb927.11.3510	hypothetical protein, conserved	null	7.6	4	9.95964e+06	2.01506e+07	1.61034e+07	2.65279e+07	2.03579e+06	1.56835e+06	5.7704e+06	5.21519e+06
Tb927.11.3550	XPA-interacting protein, putative	null	15.9	3	2.80583e+06	1.76455e+06	4.28271e+06	3.08356e+06
Tb927.11.3570	metallo-peptidase, Clan MA(E) Family M1	null	71.9	53	2.91443e+07	3.15828e+07	2.88165e+07	3.27607e+07	3.39426e+07	3.71538e+07	5.11367e+07	44472462
Tb927.11.3600	40S ribosomal protein S4, putative	null	70.3	26	2.02829e+08	1.82388e+08	2.23645e+08	1.79084e+08	2.07023e+08	2.22283e+08	1.59728e+08	1.66832e+08
Tb927.11.3650	adenylosuccinate synthetase, putative	null	69.8	44	1.8301e+08	1.67847e+08	1.61257e+08	1.43003e+08	2.1866e+08	2.30521e+08	2.35657e+08	2.12674e+08
Tb927.11.3660	dynein light chain Tctex-type, putative	null	54.3	5	5.6242e+07	6.02734e+07	6.92695e+07	6.62354e+07	4.88457e+07	5.56052e+07	3.94632e+07	3.56e+07
Tb927.11.370	repressor activator protein 1	RAP1	23.9	11					2.31146e+07	1.55047e+07	2.11654e+07	1.10414e+07
Tb927.11.3710	hypothetical protein, conserved	null	36.9	15	1.24061e+07	7.81096e+06	2.18702e+06	6.60788e+06	2.18059e+07	1.7132e+07	15059452	1.21356e+07
Tb927.11.3730	leucyl-tRNA synthetase, putative	LeuRS	67.2	59	5.13837e+07	4.18849e+07	4.66414e+07	3.96731e+07	2.47248e+07	4.31138e+07	3.46183e+07	3.83879e+07
Tb927.11.3740	proteasome regulatory ATPase subunit 2	RPT2	61.8	20	7.96449e+07	8.0774e+07	5.98071e+07	6.97444e+07	6.36306e+07	5.96129e+07	4.67845e+07	5.28613e+07
Tb927.11.3770	Dpy-30 motif containing protein, putative	null	62.2	12	1.22731e+07	4.06497e+06	1.72079e+07	1.58343e+07	5.21394e+06	4.40506e+06	7.57777e+06	1.26676e+06
Tb927.11.3840	hypothetical protein, conserved	null	13.6	5				0		4.94879e+06	2.59411e+06
Tb927.11.3850	AMP deaminase, putative	null	3.1	4	1.53879e+06	2.65557e+06	4.83097e+06	1.63737e+07
Tb927.11.3880	actin, putative	TRYPARP	15.5	4	7.61609e+06	1.11942e+06	1.10002e+07	1.72639e+06
Tb927.11.3900	glycosyltransferase family-like protein, putative	null	34.2	6					8.76338e+06	1.04041e+07	1.21272e+07	8.00944e+06
Tb927.11.3970	hypothetical protein, conserved	null	26.3	12	2.64956e+07	4.47985e+07	1.8196e+07	4.7875e+07	5.11408e+07	4.5318e+07	3.46282e+07	4.28942e+07
Tb927.11.3980	metallo-peptidase, Clan ME, Family M16	null	71.8	26		4.48861e+06	0		2.79275e+07	2.19521e+06	4.93159e+06	1.42959e+06
Tb927.11.4000	hypothetical protein, conserved	null	27.4	9	1.45416e+07	1.52237e+07	5.34853e+06	1.99137e+06
Tb927.11.4130	ubiquitin-like protein, putative	null	27.4	8	3.61913e+07	3.22168e+07	2.72463e+07	1.83848e+07	2.39828e+07	3.06622e+07	8.31722e+06	1.30268e+07
Tb927.11.4200	mannose-specific lectin, putative	null	25.5	9	5.57883e+07	4.98319e+07	7.44803e+07	8.52727e+07	8.74065e+07	7.67735e+07	3.92615e+07	3.47883e+07
Tb927.11.4210	U-box domain containing protein, putative	null	51	21	21922932	1.44307e+07	2.15778e+07	2.52849e+07	2.72208e+07	2.49473e+07	1.73696e+07	1.37143e+07
Tb927.11.4290	40S ribosomal protein S12	RPS12	59	6	1.13912e+07	9.13644e+06	9.14845e+06	1.36258e+07
Tb927.11.4300	60S ribosomal protein L18, putative	RPL18	47.2	10	1.21343e+08	1.12797e+08	1.51673e+08	1.60443e+08	1.0801e+08	1.19878e+08	6.63205e+07	4.5392e+07
Tb927.11.4320	Uncharacterized ACR, COG1678, putative	null	55.2	16	2.05808e+07	3.14895e+07	1.68147e+07	1.5794e+07	1.64172e+07	1.40944e+07	1.70855e+07	1.76587e+07
Tb927.11.4360	Protein of unknown function (DUF1014), putative	null	40.9	9	16095704	1.53624e+07	1.33897e+07	1.14296e+07	1.26124e+07	1.60679e+07	18490746	8.96753e+06
Tb927.11.440	conserved protein	null	41	9				1.60014e+06	1.09011e+07	1.63292e+07	5.0803e+06	7.55264e+06
Tb927.11.4420	hypothetical protein, conserved	null	40.1	13					1.77255e+06	2.76879e+06
Tb927.11.4450	ALBA-Domain Protein	ALBA2	76.1	13	1.53861e+07	1.27174e+07	2.42151e+07	1.00852e+07	5.649e+07	3.082e+07	5.44039e+07	5.47025e+07
Tb927.11.4460	ALBA-Domain Protein	ALBA1	64	13	1.96696e+08	1.66629e+08	1.58845e+08	1.37566e+08	2.74809e+08	378786073	2.1273e+08	1.99601e+08
Tb927.11.4480	Flagellar radial spoke protein 4/6	RSP4/6	39	17	3.94926e+07	4.14934e+07	5.11841e+07	5.37989e+07	3.89651e+07	3.40189e+07	3.58123e+07	3.13905e+07
Tb927.11.4490	long-chain-fatty-acid-CoA ligase, putative	null	5.7	3		5.94255e+07			3.20523e+07	1.86181e+07	1.91757e+07	2.34975e+07
Tb927.11.4530	N-acetyltransferase subunit ARD1	ARD1	56.5	12	1.04693e+07	9.66627e+06	7.20748e+06	1.14189e+07	1.73582e+07	1.35599e+07	2.12946e+06	3.46442e+06
Tb927.11.4610	protein kinase A regulatory subunit	PKA-R	70.7	31	1.35169e+08	1.8386e+08	1.18357e+08	1.26122e+08	1.34721e+08	1.6739e+08	9.47079e+07	1.10651e+08
Tb927.11.4650	Mitochondrial ribosomal protein L52, kinetoplast ribosomal PPR-repeat containing protein 13		6.3	6	1.6006e+07	2.60669e+06	1.02603e+07	1.53563e+07	1.18371e+07	1.4623e+06	1.12601e+07	4.327e+06
Tb927.11.4680	SURF1 family, putative	null	34.7	6	2.5023e+07	1.96006e+07	1.38266e+07	1.6062e+07
Tb927.11.4700	prostaglandin f synthase	null	85.9	25	7.07237e+07	6.86472e+07	1.64456e+08	1.84514e+08	5.22522e+08	3.43517e+08	3.08401e+08	202083421
Tb927.11.4720	hypothetical protein, conserved	null	15.4	2					1.4545e+07	1.3675e+07	2.10839e+06	8.58044e+06
Tb927.11.4800	clathrin coat assembly protein, putative	null	9.6	3	8.49737e+06	9.40674e+06	1.08827e+07	1.2135e+07	1.56527e+07	1.50184e+07	1.2339e+07	1.24532e+07
Tb927.11.4820	60S ribosomal protein L17, putative	null	43.4	8	7.28614e+07	6.53243e+07	9.82119e+07	8.08375e+07	3.86061e+07	2.54452e+07	3.73068e+07	5.01664e+07
Tb927.11.4860	Ring finger domain containing protein, putative	null	41.4	14	9.02366e+07	9.67905e+07	9.50439e+07	1.14552e+08	9.35793e+07	1.07096e+08	6.85246e+07	6.71369e+07
Tb927.11.4880	Calmodulin-binding, putative	null	38.3	9	2.88808e+07	2.20688e+07	2.85011e+07	2.1898e+07	2.09265e+07	1.86024e+07	3.13252e+07	2.3828e+07
Tb927.11.4900	WD40/YVTN repeat-like-containing protein	null	51.2	21	2.03086e+07	1.68142e+07	1.08717e+07	1.06116e+07	3.10574e+07	6.68862e+06	1.16891e+07	8.39324e+06
Tb927.11.4910	predicted ankyrin repeat family protein	null	53.8	20	7.08246e+06	6.67946e+06	1.85048e+07	5.94513e+06	2.25112e+07	7.18884e+06	2.51129e+07	3.19883e+07
Tb927.11.4920	hypothetical protein, conserved	null	43	12	1.94881e+07				1.93305e+06	1.50489e+06	2.92473e+06	1.66986e+07
Tb927.11.4950	hypothetical protein, conserved	null	27.7	11	7.62637e+06	6.94976e+06	3.33081e+06	7.87335e+06	8.20732e+06	8.37038e+06	8.41902e+06	6.66321e+06
Tb927.11.5000	Dynein intermediate chain 1, axonemal	DNAI1	50.4	31	8.74255e+07	3.29487e+07	4.97916e+07	6.5519e+07	7.13424e+07	6.58107e+07	6.62546e+07	6.20288e+07
Tb927.11.5040	leucine-rich repeat protein (LRRP), putative	null	43.4	11	2.59547e+07	2.54727e+07	7.56876e+06	1.31878e+07	1.24832e+07	2.41466e+07	2.44029e+07	2.97167e+07
Tb927.11.5050	fumarate hydratase, class I	FHm	43.8	21	1.53261e+07	1.20299e+07	5.0655e+06	3.67538e+06	5.66118e+06	1.01049e+06	2.55669e+06	5.29182e+06
Tb927.11.5060	Mitochondrial small ribosomal subunit Rsm22, putative	null	6.7	4	1.85844e+07	1.65828e+07	1.61818e+07	2.47838e+06		0
Tb927.11.5140	ubiquitin carboxyl-terminal hydrolase, putative	null	64.1	12	1.63404e+06	3.27631e+06	1.13854e+07	1.28394e+06	3.57571e+06	1.63932e+06	2.2165e+06	976003
Tb927.11.5180	hypothetical protein, conserved	null	63.2	16	1.0001e+08	9.67561e+07	9.88738e+07	9.03016e+07	7.87346e+07	7.98762e+07	3.47861e+07	7.25046e+07
Tb927.11.5220	chaperone protein DnaJ, putative	null	29.5	15	1.4775e+06	5.38901e+06	1.19228e+07	3.05281e+06	1.02735e+07	1.1773e+07	9.3945e+06	1.87473e+06
Tb927.11.5230	hypothetical protein, conserved	null	67.7	11	1.72127e+07	2.33466e+07	1.5697e+07	1.57585e+07
Tb927.11.5250	hypothetical protein, conserved	null	14.3	15	5.34604e+06	1.62475e+06	2.18932e+06	1.56351e+06
Tb927.11.5290	mitochondrial carrier protein	MCP9	73	16	3.19637e+07	3.8283e+07	6.6018e+07	4.63428e+07	3.91945e+07	3.50806e+07	1.58917e+07	7.5658e+06
Tb927.11.5300	Kinesin-13 3, putative	KIN13-3	42.4	18	1.91054e+07	1.86218e+07	6.98815e+06	1.03452e+07	1.27174e+07	1.35537e+07	2.13868e+07	1.93712e+07
Tb927.11.540	ABC transporter, mitochondrial, putative	ABCT	19.2	7	1.14515e+07	1.45178e+07	1.24567e+06	2.06071e+06
Tb927.11.5400	signal recognition particle 54 kDa	SRP54	48.9	19	3.6316e+06	4.54981e+06	3.77306e+06	2.50398e+06	2.74101e+06	1.8656e+06	4.15295e+07	2.39227e+06
Tb927.11.5430	DNA repair and recombination protein RAD54, putative	null	1.9	2					1.13821e+07	1.8639e+07	2.96685e+06	1.05525e+06
Tb927.11.5440	NADP-dependent malic enzyme, cytosolic	null	74.5	28	112253120	8.66588e+07	9.18227e+07	8.44009e+07	1.25469e+08	1.09532e+08	9.44631e+07	9.9192e+07
Tb927.11.5450	malic enzyme	null	83.2	36	9.7298e+07	8.46167e+07	9.85169e+07	1.03251e+08	1.76057e+08	1.00814e+08	7.3804e+07	6.85935e+07
Tb927.11.550	hypothetical protein SCD6.10	SCD6	67.1	19	3.25441e+08	2.48252e+08	2.27323e+08	2.10336e+08	2.9788e+08	3.07326e+08	3.26627e+08	3.00999e+08
Tb927.11.5510	dynein light chain p28, axonemal, putative	null	38.7	9	1.68569e+07	1.6119e+07	1.42564e+07	1.35535e+07	1.75394e+07	1.63489e+07	1.43247e+07	1.52987e+06
Tb927.11.5520	triosephosphate isomerase	TIM	90	24	1570061348	1562979314	2249438234	2506728510	2244899916	1868716989	1157112043	9.52519e+08
Tb927.11.5600	Archaic Translocase of outer membrane 14 kDa subunit	ATOM14	73.1	8	2.42993e+07	7.91136e+06	1.27792e+07	2.8628e+07	5.08326e+06	3.18196e+07	7.41128e+06	2.77395e+07
Tb927.11.5650	replication factor C, subunit 1, putative	null	28.3	10	1.31513e+07	1.95104e+06	2.94468e+06	2.45281e+06			2.16966e+06
Tb927.11.5680	dynein light chain 1, axonemal	LC1	58.1	12	3.07008e+07	2.42842e+07	1.97237e+07	1.51708e+07	1.92766e+07	1.77704e+07	2.24359e+07	1.42496e+07
Tb927.11.5780	DNA-directed RNA polymerase, mitochondrial	MTRNAP	3.7	3					8.91095e+06	4.94547e+06	1.40455e+06	3.08767e+06
Tb927.11.5860	AGC/RSK family serine/threonine kinase, putative	null	5.3	2	3.64796e+06	4.09137e+06	4.00018e+06	3.76575e+06	7.68904e+06	4.41593e+06	4.60426e+06	7.38079e+06
Tb927.11.5960	hypothetical protein, conserved	null	68.2	6	1.14667e+08	9.23881e+07	162125581	1.35301e+08	106064994	106826831	5.7483e+07	5.64901e+07
Tb927.11.600	Mitochondrial ATP synthase subunit, putative	null	48.9	4	1.13076e+07	3.0304e+06	1.40672e+07	1.6816e+07	8.60766e+06	3.3026e+06	9.3008e+06	1.97373e+06
Tb927.11.6040	Nodulin-like, putative	null	17	13					7.85531e+06	2.77058e+06	9.16947e+06	8.69477e+06
Tb927.11.6070	hypothetical protein, conserved	null	22.7	6	1.76111e+07	9.66806e+06	8.14955e+06	5.73996e+06		1.28453e+07
Tb927.11.6080	hypothetical protein, conserved	null	13.2	2	2.57374e+07	2.30216e+07	6.06467e+07	7.28162e+07	2.19892e+07	2.84603e+07	8.63627e+06	1.09423e+07
Tb927.11.610	hypothetical protein, conserved	null	32.6	6	8.96838e+06	2.26083e+06	1.09496e+07	1.41327e+06	7.16724e+06	2.77025e+06	1.20462e+07	1.07767e+07
Tb927.11.6130	SKP1-like protein	null	75.3	13	5.04076e+07	4.10327e+07	3.44936e+07	4.22033e+07	5.46599e+07	5.23025e+07	4.46424e+07	4.61546e+07
Tb927.11.6160	eukaryotic release factor 3, putative	ERF3	47.7	31	4.63507e+07	4.06205e+07	2.98683e+07	1.82288e+07	5.44245e+07	5.53555e+07	4.89628e+07	4.05546e+07
Tb927.11.6170	protein transport protein SEC31, putative	SEC31	39.8	25	2.03596e+07	2.06024e+06	1.45306e+07	9.50675e+06	1.46695e+07	1.71061e+07	2.35083e+06	3.03439e+07
Tb927.11.6200	60S ribosomal protein L28, putative	null	44.5	12	7.5488e+06	1.73521e+06	1.46855e+07	2.09151e+07	1.41788e+07	1.11665e+07	6.57442e+06	4.23877e+06
Tb927.11.6210	Lanosterol 14-alpha demethylase	CYP51	58	26			3.91097e+06	5.35787e+06
Tb927.11.6230	protein transport protein SEC61 subunit alpha, putative	null	17.3	7	9.25501e+07	9.27859e+07	1.41443e+08	1.40044e+08	6.51452e+07	7.5823e+07	3.05212e+07	2.87076e+07
Tb927.11.6250	Mitochondrial ATP synthase subunit, putative	null	40.5	11	2.97466e+07	3.71847e+07	5.64727e+07	4.57e+07	6.2393e+07	4.67951e+07	2.89396e+07	3.50307e+07
Tb927.11.6280	pyruvate phosphate dikinase	PPDK	79.6	78	1.99736e+07	1.75065e+07	9.18853e+07	4.20254e+07	3.16719e+08	1.48866e+08	1.78837e+08	8.36496e+07
Tb927.11.630	RNA polymerase I second largest subunit	RPA135	23.9	27	7.13947e+06	7.27844e+06	2.14634e+06	1.48475e+06		4.49731e+06	4.3446e+06
Tb927.11.6300	40S ribosomal protein S5, putative	null	65.3	13	1.63527e+08	1.27886e+08	1.64731e+08	1.14484e+08	1.36435e+08	1.15413e+08	140804068	7.89982e+07
Tb927.11.6320	MRB1-associated protein	null	41.5	10	2.27095e+07	3.42477e+07	1.79496e+07	2.27345e+07	2.28751e+07	3.64511e+07	1.82439e+07	1.36379e+07
Tb927.11.6330	6-phosphogluconolactonase	6PGL	55.6	9	8.05159e+06	7.3193e+06	7.74207e+06	2.07662e+06
Tb927.11.6340	PUB domain containing protein, putative	null	6.5	2	3.93942e+06	1.62302e+06	3.22216e+08	3.51179e+08	2.73037e+08	3.06058e+08	3.62582e+08	5.91145e+08
Tb927.11.6370	leucine-rich repeat protein (LRRP), putative	null	41.4	16	8.38429e+06	8.28601e+06	5.99176e+06	1.36889e+06	5.6313e+06	4.42913e+06	7.62066e+06	1.0257e+07
Tb927.11.6390	START domain containing protein, putative	null	32.5	7	2.25259e+07	2.44512e+07	1.49028e+07	1.25505e+07	2.08833e+07	2.5739e+07	3.28609e+07	2.20659e+07
Tb927.11.6410	hypothetical protein, conserved	null	4.9	5					4.06282e+06	1.74088e+06	4.22396e+06	4.7862e+06
Tb927.11.6420	hypothetical protein, conserved	null	13.5	10	2.07198e+07	9.82701e+06	1.12035e+06	1.29779e+06
Tb927.11.6440	hypothetical protein, conserved	null	34.7	20	4.36499e+07	5.23305e+07	2.86009e+07	2.35582e+07	8.82194e+07	9.98424e+07	5.38114e+07	7.27697e+07
Tb927.11.6460	hypothetical protein, conserved	null	61.8	41	9.0623e+07	8.95198e+07	7.04012e+07	7.21039e+07	1.10207e+08	1.061e+08	1.17256e+08	1.03941e+08
Tb927.11.6510	40S ribosomal protein S21, putative	null	54.6	7	3.83711e+08	4.18306e+08	3.36702e+08	287253176	4.41863e+08	3.51554e+08	449283484	3.41264e+08
Tb927.11.6530	hypothetical protein, conserved	null	39	10	2.48654e+06	3.31438e+06	1.43799e+07	1.75944e+07	1.00164e+07	9.19392e+06	1.71914e+07	1.41835e+07
Tb927.11.6590	metallo-peptidase, Clan MF, Family M17	null	84.3	29	1.20393e+08	1.39869e+08	1.46293e+08	147646300	1.85634e+08	2.05883e+08	1.80036e+08	1.71878e+08
Tb927.11.6610	hypothetical protein, conserved	null	61	19	2.65467e+07	1.20002e+07	1.97719e+07	2.33351e+07	2.60922e+07	3.10711e+07	4.42088e+07	2.97009e+07
Tb927.11.6630	3-methylcrotonoyl-CoA carboxylase beta subunit, putative	null	56.5	22	2.51356e+07	2.73671e+07	2.65623e+07	4.64103e+07	2.951e+07	3.17255e+07	2.06363e+07	1.79771e+07
Tb927.11.6640	cytochrome b5, putative	CYB5	48.9	3	1.15538e+07	1.18565e+07	1.15828e+07	1.71093e+06	1.18986e+07	1.15935e+07	8.87779e+06	1.69843e+06
Tb927.11.670	epsinR	null	34.9	9	6.46029e+07	6.15735e+07	5.66228e+07	5.24369e+07	7.03922e+07	7.53065e+07	8.30024e+07	9.6287e+07
Tb927.11.6710	predicted tetratricopeptide repeat (TPR) protein	null	38.3	11	7.58885e+06	6.63011e+06	2.05292e+06	4.57284e+06				3.15453e+06
Tb927.11.6740	pumilio/PUF RNA binding protein 10, putative	PUF10	34.3	18			1.51798e+06	1.50129e+06		3.26651e+06
Tb927.11.6790	Nucleolar protein 89	NOP89	35	18	1.8208e+07	1.89407e+07	2.54351e+07	9.37256e+06	3.56605e+07	2.62432e+07	1.91758e+07	8.39959e+06
Tb927.11.6870	14-3-3 protein 2	14-3-3-II	79.4	24	4.42924e+08	3.83142e+08	3.02207e+08	3.28549e+08	4.39669e+08	3.87273e+08	3.75497e+08	3.20739e+08
Tb927.11.7020	proteasome alpha 7 subunit, putative	PSA4	71.7	17	1.289e+08	1.20755e+08	1.69377e+08	1.77722e+08	206376913	221817931	7.40302e+07	8.08724e+07
Tb927.11.7060	acidocalcisomal pyrophosphatase	VSP1	63.3	21	1.32212e+08	1.35296e+08	2.11422e+08	1.92306e+08	7.85961e+07	7.27601e+07	5.94206e+07	5.88071e+07
Tb927.11.710	SCAMP family, putative	null	11	3	5.22645e+06	1.61174e+06	2.38436e+06	5.62141e+06	1.63381e+07	1.92635e+07	5.81165e+06	4.82843e+06
Tb927.11.7140	cell cycle sequence binding phosphoprotein (RBP45), putative	null	40.3	7	4.31333e+06	1.84757e+07	1.06054e+07	5.56776e+06		6.04857e+06
Tb927.11.715	dynein light chain LC8, putative	null	82.2	11	2.50306e+08	234870811	2.80706e+08	2.83797e+08	2.30368e+08	251187503	1.03827e+08	1.04105e+08
Tb927.11.7150	NGG1 interacting factor 3-like	null	44.1	9	2.38141e+07	2.92817e+07	3.90823e+07	3.88665e+07	1.99488e+07	2.02871e+07	3.05387e+07	2.76199e+07
Tb927.11.7170	seryl-tRNA synthetase	SerRS	82.7	38	1.10869e+08	120779670	9.10022e+07	8.87078e+07	1.16273e+08	1.23593e+08	1.26746e+08	1.029e+08
Tb927.11.720	hypothetical protein, conserved	null	70.5	22	1.12354e+08	8.50419e+07	8.01824e+07	8.35023e+07	1.04419e+08	9.24576e+07	9.41938e+07	1.18221e+08
Tb927.11.7213	Endoplasmic Reticulum-Golgi Intermediate Compartment (ERGIC)/Endoplasmic reticulum vesicle transporter, putative	null	19.9	4	5.65681e+06		6.52203e+06	1.054e+07
Tb927.11.7240	nexin-dynein regulatory complex 2	DCR2	29.4	12	1.38913e+08	1.76404e+07	2.5478e+07	3.11799e+07	3.11323e+08	1.55505e+08	6.34537e+06	9.11521e+06
Tb927.11.7270	proteasome beta 3 subunit, putative	PSB3	35.1	7	8.59148e+07	8.00062e+07	1.03027e+08	1.06742e+08	9.9163e+07	1.01364e+08	6.43163e+07	3.67063e+07
Tb927.11.7280	DNA-direcetd RNA polymerase II, subunit 9, putative	RPB9	26.3	2	8.52774e+06	1.03281e+07	6.26493e+06	9.5052e+06	8.26679e+06	6.77592e+06	5.18532e+06	1.15047e+07
Tb927.11.7290	pantothenate kinase subunit, putative	null	25.3	22		9.1508e+06			6.58283e+06	3.1612e+06	7.76782e+06	5.49315e+06
Tb927.11.7330	hypothetical protein, conserved	null	18.1	2	2.54859e+06	855155	9.90153e+06	9.47122e+06	1.1005e+07	9.39294e+06	1.99811e+06	1.25493e+06
Tb927.11.7350	Histone H2B variant V	H2BV	35.7	5	1.99283e+07	1.97708e+07	2.95559e+07	2.62999e+07	1.97526e+07	2.61427e+07	8.1775e+06	8.39782e+06
Tb927.11.7380	glycerol-3-phosphate dehydrogenase (FAD-dependent), mitochondrial	G3PDH	62	32	1.75111e+08	2.514e+08	2.79142e+08	2.97252e+08	2.32068e+08	1.84549e+08	9.41222e+07	8.59113e+07
Tb927.11.740	eukaryotic translation initiation factor 5A	EIF5A	91.6	16	1024416843	1017959704	9.10747e+08	932336862	1211997597	9.69737e+08	601988732	5.74522e+08
Tb927.11.7470	hypothetical protein, conserved	null	79.4	13	3.3175e+07	2.64116e+07	2.71779e+07	1.99828e+07	2.17154e+07	1.72925e+07	2.3183e+07	2.86334e+07
Tb927.11.7510	luminal binding protein 1 (BiP), putative	BiP	73.7	63	1097537674	1104554247	1384179837	1403107663	1114459684	1118493491	693692588	769237146
Tb927.11.7520	hypothetical protein, conserved	null	37.6	9					8.36321e+06	8.1709e+06	1.17445e+07	9.91339e+06
Tb927.11.7550	hypothetical protein, conserved	null	17.6	3	1.48129e+07	1.96515e+07	2.41348e+07	2.96123e+07	2.73082e+07	2.8321e+07	1.24598e+07	8.06716e+06
Tb927.11.7560	Component of motile flagella 15	CMF15	66	33	4.51068e+07	3.66396e+07	4.42078e+07	2.46681e+07	2.80393e+07	3.77428e+07	2.15307e+07	5.16551e+07
Tb927.11.760	protein phosphatase 2C, putative	null	85.3	37	3.41939e+08	2.99437e+08	2.61404e+08	2.24516e+08	2.95811e+08	2.84084e+08	3.43025e+08	2.75983e+08
Tb927.11.7650	hypothetical protein	null	17.5	8	1.62313e+06	5.98439e+06	5.65671e+06	3.54602e+06
Tb927.11.7685	ribosomal protein S10p/S20	null	48.7	8	3.01568e+07	3.94191e+07	2.60504e+07	2.51632e+07	2.59189e+07	2.41185e+07	1.87384e+07	7.04003e+06
Tb927.11.7707	Tctex-1 family, putative	null	60.8	7	2.10492e+07	2.39915e+07	1.46569e+07	1.42507e+07	1.45548e+07	1.57776e+07	2.92282e+07	4.62248e+07
Tb927.11.7780	Mitochondrial import receptor subunit ATOM46	ATOM46	62.1	19	6.99546e+07	6.10621e+07	5.03785e+07	4.5876e+07	3.9449e+07	2.76145e+07	3.2991e+07	2.53705e+07
Tb927.11.7840	ribonucleoside-diphosphate reductase large chain	RNR1	52.7	36	2.36688e+07	1.19536e+07	4.53647e+06	3.07494e+06	2.17213e+07	1.41183e+07	6.66522e+06	7.24053e+06
Tb927.11.7890	zinc finger CCCH domain containing protein 44	ZC3H44	36.4	11	6.10353e+06	6.17118e+06	5.78335e+06	6.12065e+06	1.85571e+07	5.69651e+06	5.22875e+06	4.8454e+06
Tb927.11.7900	mitochondrial RNA binding protein 16	RBP16	77.3	14	1.59654e+08	1.38841e+08	1.06552e+08	1.42913e+08	1.49537e+08	1.05736e+08	1.07294e+08	1.20498e+08
Tb927.11.7930	RNA polymerase B subunit RPB8, putative	RPB8	30.9	3	1.6163e+07	8.44945e+06	5.44614e+06	1.86363e+06	9.95664e+06
Tb927.11.800	prefoldin subunit, putative	null	32.3	8	3.3183e+07	4.50446e+07	3.97323e+07	2.15871e+07	3.19441e+07	2.69232e+07	2.15393e+07	3.54755e+07
Tb927.11.8050	Sas10/Utp3/C1D family/Sas10 C-terminal domain containing protein, putative	null	26.4	10	2.3665e+07	1.71937e+07	1.85852e+07	1.71914e+07	3.53659e+07	4.22092e+07	8.22447e+06	2.74747e+07
Tb927.11.8060	SNARE associated Golgi protein, putative	null	12	5	1.42425e+07	1.56835e+07	2.03712e+07	1.70012e+07	2.24827e+07	2.51657e+07	4.79403e+06	5.2341e+06
Tb927.11.8080	btb/poz domain containing protein, putative	null	25.3	5				5.31737e+06	3.3853e+06	2.00996e+06	1.78386e+06	1.1259e+06
Tb927.11.8090	protein phosphatase 1, putative	null	61.1	15				6.80845e+06	1.30149e+07	6.88064e+06	7.30258e+06	1.88259e+06
Tb927.11.8120	protein transport protein SEC13, putative	null	13.8	3	4.53863e+06	7.91558e+06	1.29672e+06	1.94648e+06		7.37722e+06	3.59751e+06
Tb927.11.8160	dynein heavy chain, putative	null	13.2	36	2.63855e+07	9.66676e+07	2.47002e+07	2.22848e+07	12586736	1.24468e+07	7.00487e+06	7.30668e+06
Tb927.11.8200	ribosomal protein S26, putative	null	65.8	10	1.5809e+07	1.72093e+07	2.65445e+07	1.24681e+07	1.38208e+07	1.42671e+07	1.92406e+07	5.33248e+06
Tb927.11.8260	carbonic anhydrase-like protein	null	27.5	10	9.88984e+07	9.74664e+07	1.48239e+08	1.50827e+08	1.19414e+08	109147701	4.40702e+07	4.34046e+07
Tb927.11.8270	hypothetical protein, conserved	null	23.6	14	5.63018e+06	5.84924e+06	3.40708e+06	2.49816e+06			1.58127e+07
Tb927.11.8310	class I transcription factor A, subunit 4	CITFA-4	34.8	8	2.04075e+06	3.21082e+06	1.39415e+06	1.88676e+06		1.35556e+07
Tb927.11.8380	NADPH--cytochrome P450 reductase, putative	CPR	23.2	2	2.86079e+07	3.09215e+07	2.71285e+07	2.8698e+07	1.08113e+07	2.7587e+07	2.59765e+07	2.06139e+07
Tb927.11.8440	haloacid dehalogenase-like hydrolase, putative		31.7	6	1.30748e+07	1.26841e+07	9.35831e+06	3.10027e+06	9.85161e+06	8.80727e+06	1.23846e+07	1.07928e+07
Tb927.11.8750	hypothetical protein, conserved	null	36.4	3					5.90517e+06	3.2659e+06	1.42352e+06	2.25909e+06
Tb927.11.8770	ATP-dependent RNA helicase FAL1, putative	FAL1	57.9	15				8.76427e+06	4.2764e+06	4.41832e+06	3.46647e+06	1.24622e+06
Tb927.11.880	cyclophilin a	CYPA	91.5	15	7.72752e+08	7.31461e+08	7.81278e+08	6.74589e+08	4.80851e+08	3.66703e+08	4.85225e+08	4.05895e+08
Tb927.11.8890	DNA-dependent RNA polymerases, putative	RPC19	67.2	5	2.42478e+06	1.26507e+06	3.03557e+06	2.54826e+06	1.18574e+07		4.07053e+06
Tb927.11.8950	leucine rich repeat	LRRP1	50.6	27	4.29228e+07	5.52479e+07	5.39448e+07	4.09697e+07	6.03301e+07	7.14324e+07	5.38753e+07	1.77535e+07
Tb927.11.8970	ribose 5-phosphate isomerase, putative	null	93.5	13	3.812e+08	3.19751e+08	2.39316e+08	2.17432e+08	1.92708e+08	1.87687e+08	1.98442e+08	1.84164e+08
Tb927.11.900	isocitrate dehydrogenase, putative	IDH	66.6	22	6.90078e+07	6.09366e+07	8.83614e+07	8.09998e+07	5.57585e+07	6.1015e+07	3.46276e+07	3.17979e+07
Tb927.11.9040	conserved protein	null	52.2	5	4.03289e+06	1.0936e+07	1.07183e+07	1.13299e+07	5.56069e+06	7.63404e+06	5.9072e+06	2.00802e+07
Tb927.11.9050	p21-C-terminal region-binding protein, putative	null	25.4	7	6.80864e+06	9.62765e+06	6.74868e+06	5.24839e+06	2.21925e+06	1.30807e+06	6.85978e+06	7.24502e+06
Tb927.11.9120	SNF2 family N-terminal domain/Ring finger domain containing protein, putative	null	3.4	2	2.85541e+06	1.83134e+06	2.62282e+07	2.23525e+07	1.27908e+07	1.64423e+07	1.17174e+07	9.77868e+06
Tb927.11.9130	Replication factor A protein 1	RPA1	54.2	21	3.71022e+07	1.2396e+07	2.112e+07	20597738	3.37437e+07	3.60076e+07	2.42779e+07	2.76966e+07
Tb927.11.9220	proteasome regulatory non-ATP-ase subunit 2	RPN2	34.7	25	5.94886e+07	7.52607e+07	5.91502e+07	5.22481e+07	5.41801e+07	7.58082e+07	9.17409e+07	1.14306e+08
Tb927.11.9280	hypothetical protein, conserved	null	10.9	4					1.86506e+06	8.68076e+06	1.11136e+07	1.4157e+07
Tb927.11.9320	hypothetical protein, conserved	null	22.7	3	3.82907e+06	3.1859e+06	1.25586e+06	1.35717e+07
Tb927.11.9400	hypothetical protein, conserved	null	60	34	7.18942e+07	7.14001e+07	6.5052e+07	6.48392e+07	6.38347e+07	6.66054e+07	4.96617e+07	6.07443e+07
Tb927.11.9420	ATP synthase, putative	null	58.8	10	5.38178e+07	4.51788e+07	3.14228e+07	3.60591e+07	3.55107e+07	3.3755e+07	2.69555e+07	2.794e+07
Tb927.11.9470	ADP-ribosylation factor GTPase activating protein, putative	null	17	3	1.06604e+07	1.21179e+07	7.20796e+06	7.30411e+06	6.23337e+06	6.26891e+06	4.48826e+06	1.2985e+06
Tb927.11.9530	14-3-3 protein 1	14-3-3-I	77.9	26	2.04e+08	187777392	1.96551e+08	1.93706e+08	2.56463e+08	276882917	2.93983e+08	3.35168e+08
Tb927.11.9550	replication factor C, subunit 4, putative	null	45.7	10	1.11468e+07	4.2962e+06	1.01628e+07	7.87971e+06		2.09272e+06
Tb927.11.9590	S-adenosylhomocysteine hydrolase, putative	null	78.9	48	2.18381e+08	2.24023e+08	1.92207e+08	2.0388e+08	4.67114e+08	3.03247e+08	3.72857e+08	262295758
Tb927.11.9610	eukaryotic translation initiation factor 3 subunit i	EIF3I	66.7	14	3.34757e+06	6.30543e+06	3.24519e+06	2.53399e+06	8.61128e+06	6.16466e+06	1.3133e+07
Tb927.11.9630	Snf7, putative	null	27.6	3	0				1.52856e+07	1.0071e+07	3.09706e+06	9.90474e+06
Tb927.11.9640	glycyl-tRNA synthetase, putative	null	49.7	29	5.93166e+07	5.75239e+07	4.85406e+07	3.64779e+07	7.63246e+07	7.07434e+07	6.64709e+07	6.39878e+07
Tb927.11.9700	transcription factor BTF3, putative	null	77.2	12	2.29137e+07	2.35119e+07	3.02498e+07	1.46137e+07	4.67593e+07	5.11228e+07	3.16824e+07	3.09755e+07
Tb927.11.9710	60S ribosomal protein L10a, putative	RPL10A	80.4	29	1.25881e+08	7.73679e+07	1.51286e+08	1.35608e+08	1.64396e+08	1.90467e+08	1.86055e+08	1.73378e+08
Tb927.11.9720	40S ribosomal protein S27, putative	null	59.3	5	3.31087e+07	2.80519e+07	5.37448e+07	4.71632e+07	6.31643e+07	6.05369e+07	5.27789e+07	5.81892e+07
Tb927.11.9730	60S ribosomal protein L34, putative	null	23.5	5	3.55025e+07	5.14051e+07	5.9507e+07	5.11262e+07	4.49812e+07	5.33331e+07	26481272	3.0746e+07
Tb927.11.9760	hypothetical protein, conserved	null	16.7	6	1.3882e+07	1.82163e+07	2.00493e+06	2.86792e+06	1.51009e+07	1.07799e+07	1.78214e+07	1.70935e+07
Tb927.11.9780	Nucleoporin NUP119	NUP119	16.1	10	4.70638e+06	2.79748e+06	4.78852e+06	1.28821e+06
Tb927.11.9790	calmodulin, putative	null	41.1	4			3.0833e+06	3.4262e+06	1.58891e+06	2.5554e+06	1.95255e+06	3.32465e+06
Tb927.11.980	Nucleoporin NUP158	NUP158	30.1	29	2.00862e+07	2.03783e+07	1.66205e+07	1.76397e+07	6.73386e+06	5.95001e+06	9.96735e+06	9.60135e+06
Tb927.11.9860	EF-hand domain pair, putative	null	94.2	9	5.38005e+08	5.20406e+08	4.85231e+08	4.7528e+08	6.94251e+08	6.29212e+08	4.85497e+08	4.3549e+08
Tb927.11.9880	Protein of unknown function (DUF2009), putative	null	37.3	15	5.4747e+06	9.0249e+06	1.25857e+07	1.37293e+07	1.64237e+07	1.47791e+07	1.77686e+07	8.33572e+06
Tb927.11.9890	signal recognition particle receptor alpha subunit, putative	null	33.5	13	2.46993e+06	3.17678e+06	4.08604e+06	3.97653e+06				3.5617e+06
Tb927.11.9910	Domain of unknown function (DUF3846)/TPR repeat, putative	null	55.7	18		1.3665e+07			2.13819e+06	2.60271e+06	2.64861e+06	1.70884e+07
Tb927.11.9960	Protein of unknown function (DUF2870), putative	null	29.6	6					1.93136e+06	3.42084e+06	3.06852e+06	3.62986e+06
Tb927.11.9980	2-oxoglutarate dehydrogenase E1 component, putative	null	66.6	60	1.98988e+08	166406805	1.51047e+08	1.39386e+08	2.04017e+08	2.14346e+08	2.04676e+08	2.15526e+08
Tb927.2.100	retrotransposon hot spot protein 1 (RHS1), putative	null	77.1	55	1.24906e+08	1.40194e+08	1.3878e+08	1.08908e+08	1.27567e+08	1.41821e+08	1.1358e+08	1.15647e+08
Tb927.2.1080	retrotransposon hot spot protein 5 (RHS5), putative	null	48.4	3	5.71415e+07	6.4532e+07	5.88446e+07	5.49548e+07	4.68607e+07	4.79313e+07	3.39633e+07	3.40306e+07
Tb927.2.1100	retrotransposon hot spot protein 3 (RHS3), degenerate	null	15.8	2					6.72543e+06
Tb927.2.1120	retrotransposon hot spot protein 4 (RHS4), point mutation	null	30.2	4	1.16333e+07	1.76838e+07	1.84051e+07	1.54395e+07	3.33646e+07	2.70913e+07	2.74517e+07	2.23654e+07
Tb927.2.1170	retrotransposon hot spot protein 5 (RHS5), putative	null	30.1	3	1.5366e+06	1.12014e+07	1.357e+06	1.06112e+07
Tb927.2.1180	retrotransposon hot spot protein 3 (RHS3), putative	null	23.7	6	4.89791e+07	5.15561e+07	6.02138e+07	5.96076e+07	5.75579e+07	5.47921e+07	2.3179e+07	3.06771e+07
Tb927.2.1210	retrotransposon hot spot protein 4 (RHS4), putative	null	45.8	6	4.01122e+07	3.96578e+07	4.04441e+07	5.34333e+07	6.3257e+07	4.64374e+07	2.58315e+07	2.63625e+07
Tb927.2.1330	retrotransposon hot spot protein 6 (RHS6), degenerate	null	23.4	2	1.83302e+07	1.89194e+07	2.41109e+07	2.56007e+07	6.3153e+06
Tb927.2.1680	peptidyl-prolyl cis-trans isomerase, putative	null	69.9	15	1.87889e+08	1.77716e+08	1.38295e+08	1.09531e+08	1.79383e+08	1.58772e+08	1.63391e+08	1.44305e+08
Tb927.2.1810	chromatin-remodeling complex atpase chain iswi	ISWI	43.3	34	2.54246e+07	2.46556e+07	1.86847e+07	2.31284e+07	1.93385e+08	2.15705e+08	7.06587e+06	1.29204e+07
Tb927.2.1850	Tetratricopeptide repeat, putative	null	17.9	5	1.16293e+06	5.65213e+06	3.56872e+07	2.26122e+06	3.51499e+07	7.93446e+06	1.75292e+07	1.57797e+07
Tb927.2.1860	mitochondrial RNA binding complex 1 subunit	MRB1860	12.8	6					2.21658e+06	1.04122e+07	9.97127e+06	8.33758e+06
Tb927.2.1890	E2-like ubiquitin-conjugation enzyme	ATG3	52.7	9	9.9e+07	8.14923e+07	7.6268e+07	6.90824e+07	6.26456e+07	5.9489e+07	6.88763e+07	5.87202e+07
Tb927.2.1920	expression site-associated gene 5 (ESAG5) protein, putative	null	10.2	3	3.02268e+07	4.50309e+07	3.40495e+07	8.33731e+07	3.34268e+07	2.38162e+07	24205896	1.79756e+07
Tb927.2.2120	Serine/threonine-protein kinase NEK22, putative	NEK22	17.2	6	3.48035e+07	3.69216e+07	2.48705e+07	1.89335e+07	2.53015e+07	2.82513e+07	2.27696e+07	3.17845e+07
Tb927.2.2160	paraflagellar rod component, putative	PFC11	59	13	6.65933e+07	1.00969e+08	6.93026e+07	6.45899e+07	5.80177e+07	6.88959e+07	4.03088e+07	6.18709e+07
Tb927.2.2180	ribosomal RNA processing protein 41B	RRP41B	11.7	3	7.72356e+06	5.86855e+06	7.30077e+06	8.62221e+06	0
Tb927.2.2190	histone deacetylase 3	HDAC3	23.6	10	9.9347e+06	1.31522e+07	1.66181e+07	2.27866e+07	8.05132e+06	7.51653e+06	9.2942e+06	1.10931e+07
Tb927.2.2230	hypothetical protein, conserved	null	27.3	6				6.39429e+06	1.09512e+07	1.42958e+07	917136	1.94161e+06
Tb927.2.2390	hypothetical protein, conserved	null	37.3	4	1.23055e+07	5.13702e+06	8.97281e+06	9.02727e+06	1.14317e+07	1.13546e+07	2.35033e+06	7.0689e+06
Tb927.2.240	retrotransposon hot spot protein 5 (RHS5), putative	null	51.5	28	5.34893e+07	5.02895e+07	5.09275e+07	5.99234e+07	5.41773e+07	4.9386e+07	26579764	1.97439e+07
Tb927.2.2440	proteasome regulatory non-ATPase subunit 6	RPN6	66.5	25	3.29675e+07	4.2862e+07	2.65467e+07	6.71616e+07	3.38566e+07	1.92062e+07	7.63948e+06	1.17027e+07
Tb927.2.2460	ubiquitin-conjugating enzyme E2, putative	UBC9	66.2	5	1.4571e+07	1.16451e+07	1.29273e+07	1.92884e+06	8.54972e+06	1.01056e+06	9.23943e+06	2.0751e+06
Tb927.2.2520	Mitochondrial outer membrane protein porin 2	VDAC2	80.7	20	105377190	1.17131e+08	2.01359e+08	2.04969e+08	3.85356e+08	343439479	1.3748e+08	1.16988e+08
Tb927.2.2530	hypothetical protein, conserved	null	13.8	6	8.82801e+07	2.18009e+06	1.52724e+06	103485932				2.77979e+07
Tb927.2.2540	Ribosome biogenesis protein SLX9, putative	null	16.8	2	1.0941e+06	3.88837e+06	1.73093e+06	1.1673e+06	5.37871e+06	4.42628e+06	4.19664e+06	1.91411e+06
Tb927.2.2670	histone H4 variant	H4V	45	3	6.52417e+07	4.70964e+07	8.87857e+07	7.05878e+07	6.09476e+07	6.23346e+07	3.44256e+07	3.73739e+07
Tb927.2.270	retrotransposon hot spot protein 3 (RHS3), frameshift	null	24.8	3	6.194e+06	9.16199e+06	7.4439e+06	4.008e+06	1.35649e+07	8.96601e+06	5.87724e+06	1.24236e+07
Tb927.2.2770	hypothetical protein, conserved	null	50.4	4	1.83073e+07	19539528	2.52665e+07	1.87756e+07	1.23807e+07	1.22791e+07	8.78145e+06	8.28011e+06
Tb927.2.280	retrotransposon hot spot protein 2 (RHS2), putative	null	56.3	3	3.08106e+06	3.22429e+06	6.35775e+06	6.55857e+06	1.37116e+07	9.97813e+06	1.67296e+06	4.73441e+06
Tb927.2.2950	Nop14-like family, putative	null	26	15			3.20322e+06		5.0707e+06	7.35858e+06	1.56953e+07	8.982e+06
Tb927.2.2970	mitochondrial carrier protein	MCP13	41	12	2.25128e+07	3.12209e+07	4.52547e+07	5.30973e+07	3.27399e+07	3.04912e+07	7.41224e+06	9.06235e+06
Tb927.2.3020	Component of motile flagella 76	CMF76	6.6	6	9.631e+06	4.56972e+06	9.22251e+06	9.74077e+06
Tb927.2.3030	ATP-dependent Clp protease subunit, heat shock protein 78 (HSP78), putative	null	60.8	37	8.82862e+07	6.56685e+07	5.83477e+07	6.64912e+07	6.71483e+07	5.51773e+07	3.1682e+07	2.91772e+07
Tb927.2.3180	kinetoplast polyadenylation/uridylation factor 1	KPAF1	26.7	17	2.93494e+06	6.41854e+06	6.50788e+06	2.22651e+06	2.61688e+07	4.11062e+06	1.68456e+07	4.02369e+06
Tb927.2.3370	UDP-Gal or UDP-GlcNAc-dependent glycosyltransferase, putative	null	23.9	7	6.75339e+06	7.66283e+06	1.50536e+07	1.63888e+07	1.61117e+07	8.26046e+06	1.7186e+06	1.55904e+06
Tb927.2.340	retrotransposon hot spot protein 4 (RHS4), putative	null	84.6	67	1339392845	1320167508	1665044625	1682080738	1481626558	1508115344	1066439564	1084434469
Tb927.2.3440	cysteine peptidase, Clan CA, family C51, putative	null	27.8	4	2.88177e+06	3.10202e+06	4.73887e+06	1.42117e+07	4.39101e+06	3.44529e+06	1.00667e+06	1.69788e+06
Tb927.2.3480	transcription elongation factor s-II, putative	TFIIS2-2	11.5	3				1.8317e+06	883196	2.02306e+06	5.28827e+06	1.74541e+06
Tb927.2.3580	transcription elongation factor s-II, putative	TFIIS2-1	50.7	17	2.96075e+07	1.69729e+07	1.92454e+07	1.36635e+07	2.40503e+07	1.35244e+07	2.00749e+07	3.12443e+07
Tb927.2.3610	Mitochondrial ATP synthase subunit, putative	null	56.2	7	2.09744e+07	7.68581e+06	1.97366e+07	1.10225e+07	2.54567e+07	2.54593e+07	8.11969e+06	6.98182e+06
Tb927.2.370	retrotransposon hot spot protein 1 (RHS1), putative	null	70.5	39	1.60864e+08	1.52225e+08	1.44254e+08	1.50824e+08	1.0895e+08	1.37629e+08	1.27232e+08	1.48767e+08
Tb927.2.380	retrotransposon hot spot protein 2 (RHS2), putative	null	58.6	29	4.6596e+07	3.67983e+07	3.21089e+07	3.2196e+07	2.83385e+07	2.27464e+07	2.91753e+07	1.84265e+07
Tb927.2.3800	guide RNA associated protein 1	GAP1	49.6	14	5.84066e+07	5.11349e+07	4.81821e+07	7.12176e+07	3.84029e+07	4.15686e+07	1.41006e+07	1.46811e+07
Tb927.2.3880	heterogeneous nuclear ribonucleoproteins F/H homologue	HNRNPH/F	21.6	8	6.11712e+07	6.34203e+07	5.44161e+07	4.78709e+07	4.09075e+07	4.14781e+07	3.76137e+07	3.63666e+07
Tb927.2.400	retrotransposon hot spot protein 2 (RHS2), putative	null	56.5	4	1.48958e+06	2.23198e+06	3.32697e+06	3.49186e+06
Tb927.2.4060	Dynein intermediate chain 138	IC138	12.7	7	1.82777e+07	7.11407e+06	2.29195e+07	6.81518e+06	2.01912e+07	1.6828e+07	3.99677e+06	6.07465e+06
Tb927.2.4130	enoyl-CoA hydratase/Enoyl-CoA isomerase/3-hydroxyacyl-CoA dehydrogenase, putative	TFEalpha1	19.8	11	9.20895e+06	6.02443e+06	2.72859e+07	3.14748e+07	3.36896e+06	3.34536e+06	1.42232e+06	1.67843e+06
Tb927.2.4210	Phosphoenolpyruvate carboxykinase [ATP], glycosomal	PEPCK	87	53	2.15613e+08	1.65035e+08	3.02732e+08	3.41361e+08	326909019	2.58844e+08	1.64933e+08	1.56772e+08
Tb927.2.4230	NUP-1 protein, putative	null	38	22	1.44323e+08	1.40292e+08	1.22412e+08	1.14143e+08	1.2656e+08	115528435	1.12888e+08	1.38907e+08
Tb927.2.4330	paraflagellar rod protein 5, putative	PFR5	28.6	16	1384099707	3.10508e+07	1582791540	1190225419	6.39794e+08	9.48146e+08	808208204	965860600
Tb927.2.4370	trypanothione synthetase	TRYS	75.8	36	1.51869e+08	1.70429e+08	1.41605e+08	1.49863e+08	1.01459e+08	7.08188e+07	1.24071e+08	1.45669e+08
Tb927.2.450	retrotransposon hot spot protein 4 (RHS4), putative	null	61.3	18	1.47008e+08	1.50984e+08	1.37126e+08	1.18785e+08	1.58749e+08	1.7074e+08	1.33018e+08	137699821
Tb927.2.4520	hypothetical protein, conserved	null	16.3	11	4.28635e+06	6.92284e+06	1.34222e+06	2.42161e+06	1.95067e+06	2.92855e+06	3.20051e+06	2.19299e+06
Tb927.2.4530	hypothetical protein, conserved	null	14.3	3	5.05356e+06	1.48873e+07	4.10907e+06	3.20136e+06	1.38799e+07	2.89351e+07	4.13232e+07	3.20001e+07
Tb927.2.4550	2'-O-ribose RNA methyltransferase SPB1 homolog	SPB1	35.8	20	2.14239e+07	2.46116e+07	1.66344e+07	1.39382e+07	1.28314e+07	2.39183e+07	3.47151e+06	3.42747e+06
Tb927.2.4580	UNC119	unc119	72.4	7	4.44265e+07	4.91903e+07	2.9057e+07	3.61874e+07	1.842e+07	2.94657e+07	4.2449e+07	1.8973e+07
Tb927.2.4590	branched-chain amino acid aminotransferase, putative	null	66.5	19	2.24914e+08	2.33456e+08	3.071e+08	3.21518e+08	3.8242e+08	3.9403e+08	1.82604e+08	1.81278e+08
Tb927.2.470	retrotransposon hot spot protein 4 (RHS4), putative	null	65.2	24	2.09744e+08	2.05655e+08	2.25283e+08	2.59096e+08	2.21599e+08	2.48595e+08	1.42206e+08	1.44609e+08
Tb927.2.4710	RNA-binding protein, putative	TRRM1	64.9	32	8.35775e+07	9.32978e+07	8.87864e+07	7.77338e+07	1.24632e+08	1.2737e+08	1.45027e+08	1.70084e+08
Tb927.2.4810	Component of motile flagella 5	CMF5	26.6	19	3.66319e+07	2.5902e+07	1.56295e+07	1.69738e+07	24711198	2.37228e+07	1.06122e+07	1.91649e+07
Tb927.2.4830	TFIIF-stimulated CTD phosphatase, putative	null	14.6	4	3.12811e+06	3.0419e+06	5.1075e+06	3.34316e+06	2.96227e+06	3.13583e+06	2.67964e+06	963727
Tb927.2.4850	Phosducin, putative	null	60.7	14	1.88942e+07	1.1623e+07	1.61766e+06	7.70064e+06	1.78672e+07	0
Tb927.2.4930	esterase, putative	null	24.1	6					2.88342e+06	5.01276e+06	1.39818e+06	1.45114e+06
Tb927.2.5060	GTP binding protein, putative	null	75.1	31	4.89245e+07	8.25642e+07	7.15956e+07	8.14165e+07	1.25153e+08	7.92124e+07	9.18089e+07	6.48369e+07
Tb927.2.510	retrotransposon hot spot protein 4 (RHS4), putative	null	25.2	10	2.04276e+07	2.13621e+07	1.99194e+07	2.22897e+07	2.66758e+07	2.62839e+07	1.51306e+07	3.06054e+07
Tb927.2.5150	TPR-repeat protein, putative	null	47.4	15	2.45226e+07	2.2435e+07	1.48793e+07	8.73393e+06	1.65049e+07	2.33044e+07	7.12993e+06	1.48446e+07
Tb927.2.5160	chaperone protein DnaJ, putative	null	77	32	3.36693e+08	3.14915e+08	3.1567e+08	3.48841e+08	3.72643e+08	4.02417e+08	3.05331e+08	2.40566e+08
Tb927.2.5240	pre-mRNA splicing factor 19	PRP19	42.4	16	3.16354e+07	3.9586e+07	4.60668e+07	4.19383e+07	5.82514e+07	5.26764e+07	2.47243e+07	2.39046e+07
Tb927.2.5270	dynein heavy chain, putative	null	19	47	2.85459e+07	2.64195e+07	2.62874e+07	1.27824e+07	3.3982e+06	6.15527e+06	1.08397e+06	2.20364e+06
Tb927.2.560	retrotransposon hot spot protein 4 (RHS4), putative	null	56.1	41	5.11781e+07	6.58279e+07	56214113	4.6769e+07	6.96136e+07	7.51383e+07	4.57623e+07	6.30269e+07
Tb927.2.5660	adenylate kinase, putative	ADKA	68.8	19	4.24784e+07	3.48732e+07	2.78526e+07	2.9604e+07	2.20902e+07	2.85488e+07	2.66484e+07	2.14325e+07
Tb927.2.5760	Flagellar Member 8	FLAM8	11.1	15					4.54262e+06		2.30659e+06
Tb927.2.5800	sedoheptulose-1,7-bisphosphatase	SBPase	53.6	13	132508493	1.35102e+08	1.65974e+08	1.81687e+08	1.14443e+08	1.07638e+08	2.7777e+07	2.40273e+07
Tb927.2.5850	small nuclear ribonucleoprotein SmD2	Sm-D2	37.8	4	5.21525e+06	3.32353e+06	7.20007e+06	5.17899e+06	1.06314e+07	4.16354e+06	2.68593e+06	1.64173e+06
Tb927.2.5910	40S ribosomal protein S13, putative	null	53	14	5.69831e+07	5.12773e+07	7.33497e+07	5.62274e+07	6.48053e+07	7.48857e+07	4.83484e+07	5.65351e+07
Tb927.2.5980	chaperone protein ClpB1, putative	null	22.6	14	3.78833e+07	4.17076e+07	4.73314e+07	3.96816e+07	2.68193e+07	4.89221e+07	3.04347e+07	3.74159e+07
Tb927.2.6000	glycosylphosphatidylinositol-specific phospholipase C	GPI-PLC	67.9	16	1.21955e+08	1.11724e+08	1.76935e+08	1.82417e+08	1.03717e+08	1.22458e+08	3.39373e+07	3.11467e+07
Tb927.2.6050	beta prime COP protein	null	37.7	22	1.77632e+07	8.19486e+06	3.58393e+07	3.18907e+07	1.00067e+07	6.24616e+06	1.80562e+07	1.66591e+06
Tb927.2.6070	mitochondrial RNA binding complex 1 subunit	MRB6070	49.8	9	6.51146e+06	3.03597e+06	2.64336e+06	7.56063e+06	2.09142e+07	6.13771e+06	1.04168e+07	1.06144e+07
Tb927.2.6090	60S ribosomal protein L44	RPL44	55.7	14	2.70189e+07	4.10862e+07	3.48171e+07	3.10478e+07	6.14935e+07	5.42448e+07	9.16321e+07	9.89306e+07
Tb927.2.820	retrotransposon hot spot protein 1 (RHS1), interrupted	null	70.8	28	3.99095e+07	4.94183e+07	5.80018e+07	4.58512e+07	8.64745e+07	4.67491e+07	4.70532e+07	3.29208e+07
Tb927.2.830	retrotransposon hot spot protein 1 (RHS1), interrupted	null	71.3	16	5.13342e+07	3.92241e+07	2.08868e+07	3.48194e+07	4.41106e+07	3.95586e+07	2.07036e+07	2.62877e+07
Tb927.3.1010	hypothetical protein, conserved	null	61.2	37	2.08795e+08	2.11551e+08	2.11762e+08	1.84076e+08	2.51122e+08	2.7244e+08	1.96921e+08	270866993
Tb927.3.1030	RNA-binding protein	RPB28	72.8	19	1.17296e+07	1.11313e+07	4.76951e+06	1.46647e+08	1.58668e+08	2.69984e+07	1.91413e+08	2.13148e+08
Tb927.3.1060	cAMP Response Protein 4	CARP4	37.4	23	2.15703e+07	1.73441e+07	2.2228e+07	2.25641e+07	2.00939e+07	2.16956e+07	8.43067e+06	2.66235e+07
Tb927.3.1080	Present in the outer mitochondrial membrane proteome 23	POMP23	22.3	6	5.34541e+06	7.3523e+06	1.87636e+07	1.6866e+07	5.31579e+06	3.97656e+06	2.17737e+06	2.5396e+06
Tb927.3.1110	Putative intraflagellar transport protein A1	PIFTA1	48.2	15	9.01464e+07	9.04255e+07	8.57491e+07	7.89016e+07	9.42886e+07	9.44136e+07	7.14044e+07	8.45116e+07
Tb927.3.1120	GTP-binding nuclear protein rtb2, putative	RTB2	77.9	18	1.43757e+08	1.34563e+08	1.48109e+08	1.54242e+08	1.19872e+08	115350271	6.2103e+07	5.83934e+07
Tb927.3.1200	hypothetical protein, conserved		27.8	13	3.12662e+07	2.13276e+07	3.52579e+07	3.19306e+07	1.58908e+07	1.44655e+07	7.15055e+06	1.04846e+07
Tb927.3.1210	protein transport protein Sec24	SEC24.1	13.8	11		1.07371e+07			5.78567e+06	7.23033e+06	9.79441e+06	7.96062e+06
Tb927.3.1240	Serine/threonine-protein phosphatase 2A, putative	null	38.7	7	2.40357e+06	5.23545e+06	6.39204e+06	4.55114e+06	1.9537e+06	1.66702e+06	5.15457e+06	5.88587e+06
Tb927.3.1290	cullin 4B, putative	CUL4	20.7	11	1.73219e+07	3.12443e+07	1.07927e+07	1.06573e+07	7.58805e+07	6.93115e+07	2.36189e+07	2.081e+07
Tb927.3.1300	hypothetical protein, conserved	null	34.9	10	1.04505e+07	6.98254e+06	1.8723e+06	2.46876e+06	7.13465e+06	8.54429e+06	5.14322e+06	1.8031e+06
Tb927.3.1350	hypothetical protein, conserved	null	22	12	9.01371e+06	1.72037e+06	2.55243e+06	2.64234e+06	2.68243e+06	2.63948e+06	3.12642e+06	7.25182e+06
Tb927.3.1370	40S ribosomal protein S25, putative	null	44.2	10	2.40118e+07	2.46984e+07	5.74301e+07	1.24412e+07	2.17009e+07	4.30056e+07	2.82285e+07	1.81088e+07
Tb927.3.1380	ATP synthase subunit beta, mitochondrial	ATPB	75.3	32	117381447	1.38381e+08	1.65329e+08	1.24971e+08	3.77467e+08	2.29035e+08	2.67976e+08	1.3139e+08
Tb927.3.1430	chaperone protein DnaJ, putative	null	13.1	4	2.12379e+07	18978274	2.08828e+07	1.30234e+07	7.97527e+06	8.23535e+06	1.17372e+07	3.16987e+06
Tb927.3.1590	mitochondrial RNA binding complex 1 subunit	MRB1590	49.3	24	1.60472e+08	8.57822e+06	1.98956e+07	2.90358e+07	2.99374e+07	3.07006e+07	1.42015e+07	1.23849e+07
Tb927.3.1600	Mitochondrial import inner membrane translocase subunit 10	TIM10	65.7	5						2.85299e+06	7.16004e+07
Tb927.3.1680	Eukaryotic translation initiation factor 3 subunit F	EIF3F	77.2	20	2.83523e+07	3.02758e+07	1.68745e+07	1.39279e+07	3.1223e+07	3.78352e+07	2.5468e+07	1.43051e+07
Tb927.3.1690	Mitochondrial ATP synthase subunit, putative	null	51	9	8.78334e+06	6.525e+06	9.93391e+06	9.36315e+06	1.27967e+07	1.07235e+07	4.96467e+06	1.2109e+06
Tb927.3.1760	chaperone protein DnaJ, putative	null	15	3		0			1.40253e+07	1.22282e+07	9.78563e+06	6.13865e+06
Tb927.3.1780	U6 snRNA-associated Sm-like protein LSm8p	TbLSm8	41.9	3					4.09994e+06	3.955e+06	3.35976e+06	1.4984e+06
Tb927.3.1790	pyruvate dehydrogenase E1 beta subunit, putative	null	81.6	26	202754003	1.89289e+08	161789814	1.54825e+08	1.42732e+08	1.22012e+08	132294505	1.42375e+08
Tb927.3.1800	hypothetical protein, conserved	null	10.3	10	1.79115e+07	1.27263e+07	6.17404e+06	9.08134e+06	2.60665e+07	5.42177e+07	1.96293e+07	2.23604e+07
Tb927.3.1810	hypothetical protein, conserved	null	18.1	3	9.46836e+06	1.74776e+06	2.44324e+06	6.48882e+06	1.82913e+06	4.68339e+06	2.68201e+06	2.19264e+06
Tb927.3.1840	3-oxo-5-alpha-steroid 4-dehydrogenase, putative	null	43	21	6.51917e+07	62576150	7.59356e+07	6.84312e+07	1.35243e+08	9.62021e+07	8.21555e+07	5.8229e+07
Tb927.3.1900	conserved protein, unknown function	null	23.5	16	6.52977e+07	5.84251e+07	6.44776e+07	6.81376e+07	6.73371e+07	5.40453e+07	5.334e+07	6.39612e+07
Tb927.3.1920	General negative regulator of transcription subunit 5	NOT5	36.8	19	3.20363e+07	3.29725e+07	2.33926e+07	2.42435e+07	2.99414e+07	2.99822e+07	2.9015e+07	2.86451e+07
Tb927.3.1940	TLP18.3, Psb32 and MOLO-1 founding proteins of phosphatase, putative	null	14.4	6	2.38651e+08	232052381	8.89735e+07	1.06756e+08	2.02473e+08	247827975	2.55577e+08	2.00944e+08
Tb927.3.2030	acylphosphatase, putative		49.1	3		6.34899e+06			0	7.52695e+06
Tb927.3.2090	Xaa-Pro aminopeptidase, putative	null	48.1	19	3.19867e+07	3.83637e+07	3.28239e+07	3.91511e+07	4.23375e+07	4.33019e+07	2.23044e+07	2.67165e+07
Tb927.3.2100	hypothetical protein, conserved	null	76.9	26	7.69767e+06	1.97613e+07	9.51753e+06	1.45254e+07	3.30325e+07	1.63163e+07	8.78071e+06	1.55339e+07
Tb927.3.2110	Mitochondrial import inner membrane translocase subunit TIM50	Tim50	18.7	5	5.43112e+06	6.66913e+06	1.93061e+06	5.7438e+06	4.81377e+06	4.69386e+06	5.38059e+06	6.33476e+06
Tb927.3.2180	Mitochondrial ATP synthase subunit, putative	null	60.9	5	1.51978e+07	2.36192e+07	2.91146e+07	3.44988e+07	2.71421e+07	2.76533e+07	1.2465e+07	1.52094e+07
Tb927.3.2190	Capping enzyme RNA triphosphatase 1	CET1	28.1	6	2.04866e+06	9.10096e+06	2.9677e+06	1.62942e+06
Tb927.3.2200	TPR repeat, putative	null	8	2					1.33173e+07	1.86518e+07	1.68304e+07	1.93707e+07
Tb927.3.2220	eukaryotic translation initiation factor 3 subunit j	EIF3J	43.2	8	2.1281e+07	1.56058e+07	3.04632e+07	1.3129e+07	5.76783e+07	5.31256e+07	1.25459e+07	1.76218e+07
Tb927.3.2230	succinyl-CoA synthetase alpha subunit, putative	null	92	24	2.32262e+08	2.95624e+08	3.78889e+08	3.32687e+08	3.44878e+08	2.92894e+08	2.61132e+08	2.29989e+08
Tb927.3.2310	parkin coregulated gene protein	PACRGA	63.7	13	7.99085e+06	2.06493e+07	1.19832e+07	1.17436e+07	1.85964e+07	6.86106e+06	1.88348e+07	1.08952e+07
Tb927.3.2340	Peroxisome biogenesis protein 2	PEX2	26.2	4	7.98524e+06	921452	1.18866e+07	1.03647e+07	6.04098e+06	1.64304e+07	2.2601e+06	2.63609e+06
Tb927.3.2420	Microsomal signal peptidase 12 kDa subunit (SPC12), putative	null	25.4	3	8.40808e+06	1.9038e+07	3.06857e+06	1.20742e+07	9.02865e+06	5.70646e+06	1.7736e+06	1.47861e+06
Tb927.3.2440	AGC essential kinase 1	AEK1	50.2	18		5.30459e+06	4.48729e+06			3.66027e+06
Tb927.3.2470	Pumilio homology domain family member 8	PUF8	21.5	8	3.6352e+06	6.03872e+06	3.61693e+06	2.76242e+06	4.9034e+06	4.60677e+06	1.63805e+06	1.9541e+06
Tb927.3.2475	hypothetical protein	null	41.3	4	5.0802e+07	3.94998e+07	2.78015e+07	2.88143e+07	1.62031e+07	2.36072e+07	2.54e+07	3.96264e+07
Tb927.3.2490	hypothetical protein, conserved	null	34.8	24	3.89454e+07	3.88617e+07	2.29761e+07	1.64717e+07	1.18089e+07	1.18059e+07	2.89151e+07	1.7963e+07
Tb927.3.2600	ATP-dependent DEAD/H RNA helicase, putative	null	63.5	102	7.06377e+07	8.07704e+07	7.79286e+07	8.17568e+07	6.70379e+07	5.26271e+07	4.78621e+07	6.26993e+07
Tb927.3.2670	hypothetical protein, conserved	null	40.5	9	2.12959e+07	2.57518e+06	1.30637e+07	2.14142e+06	5.20126e+06	6.84936e+06	3.85487e+06	1.29624e+07
Tb927.3.2810	hypothetical protein, conserved	null	2	3	1.29601e+06	1.26163e+07	1.71345e+06	4.9395e+06
Tb927.3.2840	inorganic pyrophosphatase, putative	null	37.5	5	5.62551e+06	3.71474e+06	5.83227e+06	1.11434e+07		7.02895e+06		1.54669e+07
Tb927.3.2880	Mitochondrial ATP synthase subunit, putative	null	71.2	8	1.90606e+07	2.05385e+07	3.70875e+07	3.35243e+07	3.55958e+07	2.97297e+07	6.95102e+06	5.44682e+06
Tb927.3.2890	radial spoke protein RSP10, putative	null	28.6	7	5.3836e+07	5.2803e+07	4.90246e+07	5.03962e+07	5.00507e+07	5.38434e+07	3.66812e+07	2.71139e+07
Tb927.3.2900	eukaryotic translation initiation factor 2 subunit alpha	EIF2A	66.3	23	5.28813e+07	4.38174e+07	2.35765e+07	2.62444e+07	2.73164e+07	2.54272e+07	1.751e+07	1.32298e+07
Tb927.3.2960	inosine-adenosine-guanosine-nucleosidehydrolase	IAGNH	78.9	19	5.48912e+08	5.60637e+08	8.264e+08	9.10236e+08	7.67985e+08	6.94816e+08	4.16624e+08	5.15376e+08
Tb927.3.3000	Putative intraflagellar transport protein C3	PIFTC3	44.7	19	2.14128e+07	2.0438e+07	2.39565e+07	2.21382e+07	1.61271e+07	2.14143e+07	1.94918e+07	1.69792e+07
Tb927.3.3040	Right handed beta helix region, putative	null	40.8	6	1.05151e+07		7.78356e+06	2.49571e+06	2.61808e+06	5.34862e+06	7.46162e+06	1.28086e+07
Tb927.3.3100	peptidyl-prolyl cis-trans isomerase NIMA-interacting 4, putative	null	41.8	6	2.78369e+06		7.83608e+06
Tb927.3.3120	hypothetical protein, conserved	null	24.7	6	1.2207e+06	1.81767e+06	7.08444e+06	7.88306e+06	4.40484e+06	6.07748e+06	2.44326e+06	2.29646e+06
Tb927.3.3130	Present in the outer mitochondrial membrane proteome 24	POMP24	41.7	51	3.30451e+07	2.92875e+07	2.42078e+07	2.32177e+07	2.94842e+07	2.82001e+07	2.64202e+07	4.68714e+07
Tb927.3.3170	SUMO-interacting motif-containing protein	null	22.9	12				6.61529e+06	8.47502e+06	8.46184e+06	1.01211e+07	8.71948e+06
Tb927.3.3190	Serine/threonine-protein kinase NEK7, putative	NEK7	67	26	1.2124e+08	7.93682e+07	8.74318e+07	9.16626e+07	7.49525e+07	1.07068e+08	9.03472e+07	1.0431e+08
Tb927.3.3200	Domain of unknown function (DUF4586), putative	null	62.9	13	2.49706e+07	2.00267e+07	2.76058e+07	2.26024e+07	1.09943e+07	22033102	1.66199e+07	1.09985e+07
Tb927.3.3270	ATP-dependent 6-phosphofructokinase, glycosomal	PFK	80.7	47	1355691346	1244558241	2593223841	2734806864	1689853200	1721931060	8.21701e+08	9.19822e+08
Tb927.3.3280	vacuolar protein sorting-associated protein 4, putative	VPS4	18.9	5	9.35155e+06	1.1989e+07	9.05492e+06	1.01457e+07	9.17667e+06	1.04245e+07	1.05383e+07	3.71768e+06
Tb927.3.3300	Flagellum attachment zone protein 19	FAZ19	40.2	25	1.37714e+08	1.42529e+08	1.2046e+08	1.41999e+08	1.57638e+08	1.73952e+08	1.62529e+08	1.53406e+08
Tb927.3.3320	60S ribosomal protein L13, putative	null	64.2	22	2.19653e+08	2.83698e+08	1.69815e+08	199765611	3.3317e+08	3.22441e+08	2.99784e+08	2.4466e+08
Tb927.3.3330	heat shock protein 20, putative	null	90.8	14	1.09397e+08	1.0912e+08	1.15055e+08	1.12746e+08	1.02942e+08	1.23419e+08	6.22944e+07	5.22712e+07
Tb927.3.3410	aspartyl aminopeptidase, putative	null	66.1	19	3.83337e+07	4.48264e+07	5.5325e+07	3.97181e+07	4.3548e+07	4.48741e+07	4.87374e+07	2.47664e+07
Tb927.3.3450	ADP-ribosylation factor-like protein 3, putative	ARL3A	76.4	15	4.55963e+08	5.23583e+08	3.51312e+08	3.74617e+08	5.22407e+08	4.3133e+08	2.65959e+08	237925756
Tb927.3.3460	succinate dehydrogenase flavoprotein subunit, putative	SDH5	47.4	21	1.16342e+07	1.01405e+07	1.45413e+07	1.37066e+07	8.89407e+06	6.31677e+06	5.14048e+06	1.46407e+06
Tb927.3.3490	High mobility group protein TDP1	TDP1	71.6	30	1.12637e+08	1.05349e+08	4.73043e+07	8.40361e+07	1.03234e+08	9.20947e+07	3.35971e+07	6.45543e+07
Tb927.3.3560	U-box domain containing protein, putative	null	58.5	29	2.11659e+08	2.64705e+08	1.5158e+08	158499497	1.93129e+08	2.01636e+08	2.53323e+08	2.78515e+08
Tb927.3.3580	heat shock protein 90, putative	LPG3	54.9	42	2.54503e+08	258563673	3.61962e+08	4.06638e+08	221787857	1.82775e+08	1.15444e+08	1.05454e+08
Tb927.3.3590	U3 small nucleolar ribonucleoprotein protein MPP10, putative	null	29.3	14			9.33864e+06		1.66953e+07	3.6422e+07	1.10939e+07	1.37572e+07
Tb927.3.3610	peroxisomal targeting signal 2 receptor, putative	PEX7	67.3	16	4.53485e+06	5.22497e+06	1.75725e+07	2.36116e+07	2.22265e+07	3.324e+07	8.64973e+06	1.38097e+07
Tb927.3.3670	Triple RNA binding domain protein 3	TRRM3	53.1	19	4.86687e+07	6.43417e+07	2.44168e+07	2.49323e+07	7.05262e+07	5.74186e+07	7.35181e+07	1.95045e+07
Tb927.3.3690	flagellar radial spoke protein-like, putative	null	38.3	13	5.97049e+07	5.38429e+07	4.34684e+07	3.93627e+07	3.86641e+07	3.67013e+07	4.1548e+07	4.37649e+07
Tb927.3.3750	paraflagellar rod component, putative	PFC7	89.8	15	1.03865e+08	8.06052e+07	8.18046e+07	8.61518e+07	6.84987e+07	5.68679e+07	7.48353e+07	6.1257e+07
Tb927.3.3780	tryparedoxin 1a, putative	TXN1a	85.4	10	1381875953	1433451151	1790259099	1878748976	1789589314	1679492971	1254762959	1175220929
Tb927.3.3790	hypothetical protein, conserved	null	85.3	25	1.88198e+08	1.89031e+08	1.41871e+08	1.32416e+08	1.58117e+08	1.38376e+08	1.98094e+08	1.6883e+08
Tb927.3.3820	hypothetical protein, conserved	null	17	4	2.95445e+07	2.67091e+07	3.81352e+07	3.70972e+07	2.72127e+07	2.94549e+07	7.86488e+06	9.62355e+06
Tb927.3.3830	hypothetical protein, conserved	null	26.2	8	1.95131e+06	2.49618e+07	7.77037e+06	1.00056e+07	1.03957e+07	3.23344e+06	36795364	1.13304e+07
Tb927.3.3850	COPII coat assembly protein sec16	sec16	4.5	5	1.49934e+07	1.47719e+07	1.51402e+07	1.3124e+07	1.46495e+07	1.6881e+07	9.90132e+06	9.38936e+06
Tb927.3.3880	hypothetical protein, conserved	null	31.4	2	1.83936e+06	1.42278e+06	2.23405e+06	2.3534e+06	1.42222e+06	1.80025e+06	2.09874e+06	2.08588e+06
Tb927.3.3900	carnitine O-palmitoyltransferase II, putative	CPT II	56.8	31	4.43724e+06	2.7882e+07	6.13583e+06	6.32756e+06	4.52274e+07	3.43707e+07	3.21381e+07	2.25628e+07
Tb927.3.3970	Cell growth-regulating nucleolar protein, putative	null	36.4	9	5.82737e+06	1.29503e+06	1.75652e+06	6.56343e+06	6.40131e+06	2.17689e+06	1.74397e+06	8.0768e+06
Tb927.3.4000	clathrin coat assembly protein ap19, putative	null	10.1	2	2.23494e+06	1.91e+06	1.54609e+06	7.17432e+06
Tb927.3.4040	Ankyrin repeats (3 copies), putative	null	39.4	19	5.61196e+06	2.61682e+06	2.34527e+06	6.97792e+06		7.12879e+06		7.71035e+06
Tb927.3.4070	Pyruvate transporter, putative	PT1	16	9	1.60541e+08	189061558	2.81262e+08	2.57691e+08	1.54415e+08	1.69047e+08	7.04707e+07	5.54847e+07
Tb927.3.4160	XPC-binding domain/UBA/TS-N domain containing protein, putative	null	46.1	10	5.20535e+06	1.20267e+07	9.4871e+06	1.08923e+07	1.718e+07	7.65135e+06	1.27881e+07	1.11807e+07
Tb927.3.4190	endosomal integral membrane protein, putative	null	25	10	2.45425e+07	3.02879e+07	3.73658e+07	4.71719e+07	5.16152e+07	4.93002e+07	1.45301e+07	1.04636e+07
Tb927.3.4260	Acetyl-CoA hydrolase	ACH	40.5	8	7.51898e+06	2.22523e+07	2.81178e+07	2.42381e+07	2.5689e+07	3.00639e+07	5.68046e+06	3.07596e+06
Tb927.3.4270	hypothetical protein, conserved	null	8.5	4	1.74513e+07	2.18003e+07	9.86121e+06	1.73344e+07
Tb927.3.4330	Paraflagellar rod protein 1-5	PFR1-5	81.7	77	3024435396	2876026166	2173260614	2550428219	2185970709	2059927061	1648629357	2337712398
Tb927.3.4360	40S ribosomal protein S15A, putative	null	58.5	7	1.28585e+08	1.15463e+08	128349818	1.2695e+08	1.45346e+08	1.51876e+08	1.03891e+08	7.0334e+07
Tb927.3.4380	sorting assembly machinery 50 kDa subunit, putative	SAM50	17.5	6					2.22065e+06	1.86541e+06	3.76801e+06	2.15886e+06
Tb927.3.4400	basal body component, putative	BBP41	11.7	3	8.23476e+06	7.70544e+06	1.01011e+07	1.92609e+06
Tb927.3.4420	hypothetical protein, conserved	null	5.4	2	3.01606e+06	2.97002e+06	5.08399e+06	4.53351e+06
Tb927.3.4500	Fumarate hydratase class I, cytosolic	FHc	83.9	45	3.73571e+07	2.93513e+07	1.32858e+07	1.60834e+07	4.1501e+07	1.3121e+07	8.03233e+06	1.32261e+07
Tb927.3.4590	hypothetical protein, conserved	null	23.3	5	2.01586e+07	16472796	1.88308e+07	2.15015e+07	4.13851e+07	7.34761e+07	2.42128e+07	2.76922e+07
Tb927.3.4630	UDP-glucose:glycoprotein glucosyltransferase, putative	null	11.8	13	2.58096e+07	1.99385e+07	3.55481e+07	4.59057e+07	8.29291e+07	7.99094e+07	6.62692e+07	1.16335e+08
Tb927.3.4650	C-8 sterol isomerase, putative	null	11.8	2					3.68199e+06	2.96373e+06	3.373e+06	1.03546e+06
Tb927.3.4680	RAB GDP dissociation inhibitor alpha, putative	null	80.2	24	4.37027e+07	3.82708e+07	2.88896e+07	2.79133e+07	3.62151e+07	1.66943e+07	2.11951e+07	2.02575e+07
Tb927.3.4710	Flagellum attachment zone protein 23	FAZ23	9	4	6.17455e+06	4.81158e+06	8.14139e+06	6.44462e+06	163529086	1.54097e+08	1.43333e+08	2.01555e+08
Tb927.3.4720	dynamin-1-like protein	null	73.8	44	3.21777e+08	3.10696e+08	2.58481e+08	2.40913e+08	2.51214e+08	2.79224e+08	2.67701e+08	2.53194e+08
Tb927.3.4760	dynamin-1-like protein	null	72.6	7			5.02379e+06
Tb927.3.4790	Aminopeptidase M1, putative	null	61	39	3.54544e+07	3.8542e+07	5.08625e+07	2.7209e+07	3.31647e+07	3.55674e+07	2.57779e+07	2.2421e+07
Tb927.3.4820	acyltransferase, putative	null	28.5	5	9.69691e+06	8.76838e+06	9.24007e+06	1.10586e+07	1.67898e+07	5.62591e+06	9.24998e+06	7.92787e+06
Tb927.3.4840	ubiquitin carboxyl-terminal hydrolase, putative	null	42.5	22	2.04843e+07	2.17392e+07	2.27103e+07	1.73888e+07	2.15514e+07	3.20164e+07	2.0801e+07	9.87988e+06
Tb927.3.4880	nucleosome assembly protein (NAP), putative	null	59.9	9	1.00375e+07	7.60711e+06			1.77223e+07	1.65302e+07	1.94713e+07	1.97162e+07
Tb927.3.4920	LETM1 and EF-hand domain-containing protein 1, putative	null	51.9	14	3.17396e+07	2.47721e+07	9.24879e+06	7.15809e+06	2.55344e+07	1.18522e+07	1.45816e+06	8.35118e+06
Tb927.3.4970	hypothetical protein, conserved	null	16.4	11	1.29651e+06	2.00099e+06	1.9263e+06	1.42362e+06	4.26363e+06	4.29162e+06	7.42005e+06	4.48426e+06
Tb927.3.4980	hypothetical protein, conserved, frameshift	null	20.1	9	2.09937e+07	2.12696e+07	1.98131e+07	2.71624e+07	1.12442e+07	3.85782e+07	1.81957e+07	2.26623e+07
Tb927.3.5010	hypothetical protein, conserved	null	43	11	2.96798e+07	1.24232e+07	2.14236e+07	2.1028e+06	3.41916e+07	3.91999e+07	4.30757e+07	3.39573e+07
Tb927.3.5050	60S ribosomal protein L4	null	68.4	32	2.27626e+08	2.21964e+08	2.16618e+08	2.35159e+08	2.10238e+08	1.99537e+08	188886564	1.56107e+08
Tb927.3.5060	Ankyrin repeats (many copies)/Ankyrin repeats (3 copies), putative	null	57.1	15	3.40413e+07	2.83951e+07	2.21163e+07	2.1385e+07	2.00998e+07	2.10674e+07	1.48672e+07	1.87475e+07
Tb927.3.5070	hypothetical protein, conserved	null	9.6	4	1.21781e+07	1.2368e+07	8.23133e+06	1.75491e+06		6.64135e+06
Tb927.3.5090	tryparedoxin 2, putative	TXN2	89.4	13	2.1041e+08	2.24139e+08	3.04575e+08	3.47382e+08	1.57146e+08	1.60356e+08	7.62416e+07	9.00529e+07
Tb927.3.5150	exonuclease, putative	null	14	4	6.9834e+06	7.68973e+06	2.9856e+06	1.46085e+06	1.31734e+06
Tb927.3.5180	ADF/Cofilin	COF	77.9	11	1.506e+08	1.57252e+08	1.37737e+08	1.4904e+08	1.49436e+08	1.63179e+08	1.05518e+08	8.00258e+07
Tb927.3.5210	hypothetical protein, conserved	null	7.2	2	9.23566e+06	6.87029e+06	8.99784e+06	9.95564e+06	8.59272e+06	9.00913e+06	1.25393e+07	2.29301e+06
Tb927.3.5240	kinetoplast ribosomal PPR-repeat containing protein 8	KRIPP8	21.7	7	1.69232e+08	1.22102e+08	3.46586e+08	2.66133e+08	1.29457e+08	1.6102e+08	7.5581e+07	1.62793e+06
Tb927.3.5310	paraflagellar rod protein	null	43.6	21	1.15503e+08	1.34952e+08	1.41858e+08	168312316	1.73227e+08	9.85929e+07	1.12211e+08	1.02776e+08
Tb927.3.5320	UBX domain-containing protein	null	44.9	10	1.19129e+07	1.54616e+07	1.46541e+07	1.9806e+07	1.78183e+07	1.06364e+07	1.0718e+07	1.12903e+07
Tb927.3.5340	Hsc70-interacting protein (Hip), putative	null	54.4	19	3.04136e+07	3.3105e+07	2.90091e+07	3.13342e+07	4.23593e+07	5.41258e+07	4.98065e+07	5.39678e+07
Tb927.3.5350	hypothetical protein, conserved	null	18.1	2	5.2387e+07	6.21267e+07	5.95195e+07	5.00897e+07	3.70055e+07	3.4648e+07	2.88415e+07	3.70523e+07
Tb927.3.5370	hypothetical protein, conserved	null	46.6	13	1.38291e+08	1.22717e+08	1.2961e+08	5.30125e+07	103808398	8.73335e+07	1.0522e+08	5.16798e+07
Tb927.3.5420	protein transport protein Sec24	SEC24.2	25.5	12			3.21929e+06	6.60533e+06
Tb927.3.5430	hypothetical protein, conserved	null	29.2	9	1.57783e+07	1.32859e+07	4.68378e+07	4.21672e+07	4.5026e+07	3.41165e+07	7.95322e+06	1.28151e+07
Tb927.3.5470	hypothetical protein, conserved	null	38.3	4	1.69527e+07	8.77588e+06	8.38602e+06	2.16009e+06	2.52817e+06	7.90081e+06	5.8092e+06	3.09523e+06
Tb927.3.5490	Putative intraflagellar transport protein B2	PIFTB2	53.6	23	4.59676e+07	4.2615e+07	4.28957e+07	5.58283e+07	3.42491e+07	3.80176e+07	3.89465e+07	4.01462e+07
Tb927.3.5500	DNA-directed RNA polymerase II subunit 3, putative	RPB3	37.4	8	1.30888e+07	1.89316e+07	1.0085e+07	2.7965e+06	1.30367e+07	1.18579e+07	1.01105e+07	9.55127e+06
Tb927.3.5520	26S proteasome regulatory non-ATPase subunit	RPN1	51.8	34	6.90173e+07	5.5676e+07	4.00719e+07	3.24449e+07	5.57843e+07	3.70186e+07	3.39531e+07	3.21381e+07
Tb927.3.5530	Tb-292 membrane associated protein	Tb-292	35.5	32	5.66742e+07	6.16458e+07	3.86657e+07	3.95699e+07	4.94187e+08	4.89684e+08	5.38192e+07	2.93917e+08
Tb927.3.5540	dynein intermediate chain WDRD34, putative	DIC5	42.7	12	4.50891e+07	4.66395e+07	5.58745e+07	7.09621e+07	5.16785e+07	5.21385e+07	1.8947e+07	2.23889e+07
Tb927.3.5550	intraflagellar transport protein 27	IFT27	53.6	8	2.1577e+07	1.66475e+07	1.72059e+07	1.76264e+07	1.09561e+07	8.53671e+06	1.0475e+06	1.00468e+07
Tb927.3.5570	syntaxin, putative	null	29.6	5		4.3478e+06			4.88031e+06	2.40461e+06	8.88373e+06	2.11781e+06
Tb927.3.5620	Facilitates chromatin transcription complex subunit spt16	null	47	35	2.64416e+07	2.99089e+07	4.64989e+06	5.58933e+06	3.11741e+07	2.22023e+07	2.16463e+07	4.11342e+06
Tb927.3.5660	UDP-GlcNAc:alpha3-D-mannoside beta-1,2-N-acetylglucosaminyltransferase I	GnTI	17	6	1.46232e+07	2.05773e+07	3.01732e+07	2.7431e+07	1.20611e+07	10834928	4.63455e+06	6.14972e+06
Tb927.3.640	hypothetical protein, conserved	null	16.9	5	5.86973e+06	6.93452e+06	1.44936e+07	1.01276e+07	4.34122e+06
Tb927.3.720	zinc finger protein 3	ZFP3	76.2	5	1.65223e+07	1.34689e+07	2.31431e+06	2.16253e+06	2.20019e+07	2.3236e+07	2.0743e+07	3.16138e+07
Tb927.3.780	proteasome alpha 7 subunit	TbPSA7	63.7	13	1.99309e+08	1.05525e+08	2.0877e+08	2.00824e+08	2.04205e+08	2.27311e+08	9.90831e+07	8.90234e+07
Tb927.3.800	Vacuolar iron transporter 1, putative	VIT1	23.1	7	1.33172e+07	1.23986e+07	2.08566e+07	1.60983e+07	1.55653e+07	1.65704e+07	8.4491e+06	3.57832e+06
Tb927.3.830	flap endonuclease-1 (FEN-1), putative	null	51.4	11					1.0375e+06	1.94073e+07	3.06635e+06	4.22657e+06
Tb927.3.860	Acyl carrier protein, mitochondrial	ACP	31.8	6	1.04784e+08	9.60538e+07	8.9315e+07	8.74544e+07	7.24596e+07	7.73487e+07	3.59117e+07	4.12893e+07
Tb927.3.930	dynein heavy chain, putative	null	48.9	180	1.0743e+08	1.02824e+08	7.26914e+07	7.45508e+07	6.5052e+07	7.19746e+07	7.72044e+07	8.44488e+07
Tb927.3.950	2OG-Fe(II) oxygenase superfamily, putative	null	11.4	4					1.55875e+07	1.6701e+07	1.67816e+07	2.21633e+07
Tb927.3.960	protein transport protein Sec61 gamma subunit, putative	null	43.5	2	3.09452e+07	3.39858e+07	4.72707e+07	5.95376e+07	3.4094e+07	2.73406e+07	6.59444e+06	5.29311e+06
Tb927.4.1020	serine-palmitoyl-CoA transferase, putative	null	35.3	12	1.47501e+07	2.29866e+07	1.22004e+07	2.68694e+07	2.83987e+07	2.51112e+07	1.25935e+07	5.47652e+06
Tb927.4.1080	V-type ATPase, A subunit, putative	null	63.9	32	1.00034e+08	8.47277e+07	7.35541e+07	6.68637e+07	7.20196e+07	7.52752e+07	4.39963e+07	5.18133e+07
Tb927.4.110	retrotransposon hot spot protein 1 (RHS1), interrupted	null	81.1	11	2.3945e+07	2.02098e+07	1.87156e+07	2.36441e+07	1.87739e+07	2.19231e+07	4.44114e+06	7.83101e+06
Tb927.4.1100	ribosomal protein L21E (60S), putative	null	63.5	14	3.721e+07	2.40215e+07	7.78073e+07	6.37426e+07	7.76278e+07	4.9825e+07	3.74381e+07	1.24514e+07
Tb927.4.1230	hypothetical protein	null	10.9	3	2.75008e+07	2.11649e+07	3.1749e+07	2.70793e+07	3.34592e+07	2.8863e+07	2.21922e+07	5.64004e+07
Tb927.4.1270	ruvB-like DNA helicase, putative	null	77.1	29	6.51819e+07	5.52093e+07	5.10164e+07	5.0209e+07	7.31323e+07	6.63182e+07	5.27072e+07	5.29231e+07
Tb927.4.1300	amidinotransferase, putative	null	85.8	33	645726225	6.83384e+08	4.07554e+08	4.59932e+08	4.14752e+08	4.44518e+08	4.342e+08	4.01492e+08
Tb927.4.1330	DNA topoisomerase IB, large subunit	null	40.4	22	2.69598e+07	2.3912e+07	2.64143e+07	2.50071e+07	1.80027e+07	2.49104e+07	2.007e+07	2.00596e+07
Tb927.4.1360	Glucose-6-phosphate 1-epimerase, putative	null	62.5	15		1.13932e+07	6.66402e+06		1.00419e+07	2.23629e+07	6.56776e+06	3.20022e+06
Tb927.4.1510	phospholipid-translocating ATPase, putative	null	6.2	5	2.25835e+06	8.88318e+06	2.0329e+07	1.88497e+07	1.24591e+06	1.39746e+07	3.39029e+06	3.1381e+06
Tb927.4.1540	NAD dependent epimerase/dehydratase family, putative	POMP27	41.3	15	3.24774e+07	3.67923e+07	3.85811e+07	4.04641e+07	3.13053e+07	2.2665e+07	1.00076e+07	1.1817e+07
Tb927.4.160	leucine-rich repeat protein 1 (LRRP1), frameshift	null	2.6	3	4.2827e+06	3.21522e+06	5.11133e+06	1.57624e+06	1.47867e+07	1.80718e+07	4.19625e+06	4.59054e+06
Tb927.4.1600	AAA domain containing protein, putative	null	20.1	4	4.6928e+07	2.70317e+07	1.37258e+07	4.58068e+07	2.53735e+06	2.48719e+07	1.44435e+07	2.07136e+07
Tb927.4.1610	Tripartite attachment complex 40	TAC40	25.6	9	3.28848e+07	3.24068e+07	4.64855e+07	5.16055e+07	3.21369e+07	3.99116e+07	1.54728e+07	1.57086e+07
Tb927.4.1680	ZFP family member, putative	ZC3H10	50.3	15	5.32463e+07	6.22982e+07	6.03131e+07	6.22809e+07	6.8869e+07	8.36323e+07	6.24125e+07	7.43653e+07
Tb927.4.1690	Retinal Maintenance, putative	null	23.3	7	5.88952e+06	2.72351e+06	2.62402e+06	2.46626e+06			6.31773e+06
Tb927.4.1720	Nucleoside diphosphate kinase 3	NDPK3	24.9	6	1.62714e+07	2.2366e+07	1.27818e+07	9.55668e+06		6.30066e+06
Tb927.4.1740	Component of motile flagella 41	CMF41	16.4	6	2.13485e+07	2.30005e+07	3.93428e+06	6.20265e+06	9.09985e+06	1.84082e+07	1.68582e+07	1.11267e+07
Tb927.4.1800	Mitochondrial ribosomal protein L3	MRPL3	63.6	33	1.44078e+08	1.45697e+08	2.1423e+08	1.74454e+08	1.70702e+08	1.69645e+08	1.12741e+08	9.99805e+07
Tb927.4.1850	hypothetical protein, conserved	null	39.8	16		1.48725e+07			3.19036e+06	1.43664e+06	3.60083e+06	2.37603e+06
Tb927.4.1860	ribosomal protein S19, putative	null	53.3	13	1.29082e+08	1.59577e+08	219677006	231395709	2.52974e+08	2.2916e+08	6.90796e+07	6.3051e+07
Tb927.4.1920	GPI transamidase subunit 16, putative	GPI16	31.2	13	5.49461e+07	5.24739e+07	1.15861e+08	1.04368e+08	6.74724e+07	7.41257e+07	2.60277e+07	2.39128e+07
Tb927.4.1930	eukaryotic translation initiation factor 3 subunit g	EIF3G	69.9	26	7.0349e+07	7.35737e+07	2.50511e+07	3.04678e+07	7.36085e+07	8.68312e+07	6.24943e+07	8.55535e+07
Tb927.4.1950	NADPH-dependent diflavin oxidoreductase 1	CPR	25.9	9	7.16194e+06	7.15397e+06	4.71587e+06	1.07926e+07	9.40156e+06	5.23783e+06	1.19092e+07	4.65328e+06
Tb927.4.2000	ruvB-like DNA helicase, putative	RUVBL	64.6	25	2.8164e+07	4.11741e+07	2.41783e+07	1.87853e+07	4.66131e+07	2.98131e+07	1.31853e+07	1.10865e+07
Tb927.4.2010	acyl-CoA binding protein, putative	ACBP	16.1	2	9.07942e+06	9.60443e+06	10394867	7.77354e+06	1.88855e+06	1.66585e+06	2.36202e+06	2.56707e+06
Tb927.4.2030	DNA/RNA-binding protein Alba 4	ALBA4	48.8	5	3.61545e+08	3.11923e+08	2.40948e+08	210446093	5.04838e+08	4.44811e+08	4.8849e+08	4.61533e+08
Tb927.4.2040	DNA/RNA-binding protein Alba 3	ALBA3	61.6	15					2.38034e+08	2.80571e+08	8.52309e+07	9.03298e+07
Tb927.4.2060	Flagellum attachment zone protein 8	FAZ8	41.1	25	7.12232e+07	6.99686e+07	6.18543e+07	6.58622e+07	4.45213e+07	6.17059e+07	5.13854e+07	4.43415e+07
Tb927.4.2070	antigenic protein, putative	null	58.5	26	603132841	6.16068e+08	4.38902e+08	4.20454e+08	432274174	4.15185e+08	3.32976e+08	3.3907e+08
Tb927.4.2080	Coiled-coil and C2 domain-containing protein	CC2D	58.9	54	1.59573e+08	1.12994e+08	1.10257e+08	68672870	1.61222e+08	1.33942e+08	1.6436e+08	1.46801e+08
Tb927.4.210	retrotransposon hot spot protein 2 (RHS2), interrupted, degenerate	null	27.5	2
Tb927.4.2110	protein phosphatase 2C, putative	null	38.5	7	1.52088e+07	3.0846e+07	1.37142e+07	1.38491e+07	1.52597e+07	1.73634e+07	2.06618e+07	2.03076e+07
Tb927.4.2140	Component of motile flagella 8	CMF8	4	4	1.15785e+08	1.03022e+08	3.84041e+06	3.04984e+06			1.14237e+08
Tb927.4.2180	60S ribosomal protein L35a, putative	null	67.8	18	1.31244e+08	1.35282e+08	200164146	208939180	1.62618e+08	148233843	9.13267e+07	1.33456e+08
Tb927.4.2220	TPR-repeat-containing chaperone protein DNAJ, putative	null	25.7	14					4.26404e+06			4.99736e+06
Tb927.4.2230	dolichyl-P-Man:GDP-Man1GlcNAc2-PP-dolichyl alpha-1,3-mannosyltransferase, putative	null	7.1	3	4.10761e+06	3.52584e+06	4.4067e+06	1.01892e+07
Tb927.4.2240	Aminotransferase class IV, putative	null	34.4	8	7.89926e+06	9.34702e+06	5.58884e+06	6.37359e+06	4.16083e+06	2.80924e+06	5.40382e+06	5.65364e+06
Tb927.4.2260	centrin-1	CETN1	42.3	6	3.80641e+07	3.01635e+07	2.27107e+07	3.56909e+07	1.67119e+07	2.33475e+07	7.8587e+06	8.5089e+06
Tb927.4.2280	hypothetical protein, conserved	null	50	11	1.07541e+07	1.59156e+07	1.38662e+07	1.66624e+07	1.51163e+07	2.02487e+07	1.77576e+07	30979322
Tb927.4.2310	asparaginyl-tRNA synthetase, putative	null	65.1	36	4.47316e+07	3.97422e+07	2.26101e+07	2.76155e+07	4.74202e+07	4.93239e+07	5.30648e+07	5.39076e+07
Tb927.4.2450	protein disulfide isomerase 1	PDI-1	51.3	17	2.06999e+08	2.4099e+08	3.30377e+08	3.90545e+08	2.3027e+08	2.40073e+08	1.04317e+08	9.98087e+07
Tb927.4.2530	hypothetical protein, conserved	null	24.1	3	1.15888e+08	1.21034e+08	1.24019e+08	128259806	1.13462e+08	1.07416e+08	4.9942e+07	3.91222e+07
Tb927.4.2540	Neural precursor cell-expressed, developmently downregulated 8	NEDD8	41	2	9.8305e+06	1.44394e+07	2.14592e+06	9.031e+06	1.6353e+07	7.09576e+06	8.27331e+06	4.68492e+06
Tb927.4.2600	SUMO-interacting motif-containing protein	null	13	13	7.08951e+06	4.57906e+06	9.12769e+06	7.52171e+06				8.87768e+06
Tb927.4.2640	hypothetical protein, conserved	null	6.9	5	1.77872e+07	1.83577e+07	2.5279e+06	1.08609e+06	3.67483e+08	3.41189e+08	3.64625e+06	1.70078e+06
Tb927.4.2700	Hydroxymethylglutaryl-CoA lyase, mitochondrial, putative	null	5.3	2	1.72263e+06	4.16716e+06	5.11397e+06	3.71414e+06
Tb927.4.2740	p25-alpha, putative	null	84	20	7.88099e+07	6.03618e+07	6.74956e+07	5.35276e+07	5.86027e+07	5.90874e+07	6.37646e+07	7.12828e+07
Tb927.4.2760	Protein of unknown function (DUF3808), putative	null	10.3	4	2.13404e+07	1.50524e+07	2.25904e+07	3.4158e+07	1.95575e+07	1.84433e+07	1.04167e+07	9.82983e+06
Tb927.4.2880	Nucleoporin NUP225	NUP225	18.8	23	1.04368e+06	9.36498e+06	9.21441e+06	9.99192e+06
Tb927.4.3040	Enriched in surface-labeled proteome protein 11	ESP11	19	2	1.19244e+07	8.44047e+06	1.77396e+06	1.16258e+07	2.31535e+06	2.03758e+06	1.09618e+07	1.26874e+07
Tb927.4.3060	hypothetical protein, conserved	null	21.6	6	3.23504e+07	3.21134e+07	2.95104e+07	4.1698e+07	4.95867e+07	1.3838e+07	8.08788e+06	7.14985e+06
Tb927.4.3140	Ribosome maturation protein SDO1	SDO1	11.1	3	1.56848e+06	9.48936e+06	7.66292e+06	1.44586e+06		4.33692e+06
Tb927.4.3160	dihydroxyacetone phosphate acyltransferase, putative	DAT	16.5	11	6.87906e+06	5.8824e+06	1.18065e+07	1.10916e+07	8.70906e+06	3.12209e+06
Tb927.4.330	hypothetical protein, conserved	null	29.3	7	5.99138e+06	2.57606e+06	1.07647e+07	2.0302e+06
Tb927.4.3300	mitochondrial ATP-dependent zinc metallopeptidase, putative	null	21.3	10	1.57093e+07	1.29714e+07	4.57623e+06	3.35548e+06
Tb927.4.3320	uracil phosphoribosyltransferase, putative	null	85.4	16	1.00964e+07	7.81455e+06	1.4103e+07	2.54985e+06				8.90302e+06
Tb927.4.3510	DNA-directed RNA polymerase subunit, putative	null	34.7	3	1.50699e+07	2.00317e+07	1.10626e+07	1.35252e+07	1.46629e+07	1.48405e+07	1.38615e+07	1.76342e+07
Tb927.4.3540	hypothetical protein, conserved	null	28	6				4.02431e+06	7.92149e+06	7.01585e+06	4.44194e+06	5.64825e+06
Tb927.4.3560	protein phoshatase 1, putative	null	42.3	11	9.78891e+06	1.36499e+07	9.86651e+06	2.42557e+07	2.32432e+07	2.55504e+07	1.51596e+07	1.95407e+07
Tb927.4.3590	translation elongation factor 1-beta, putative	null	86.3	21	1.67033e+08	2.20855e+08	1.50486e+08	1.17735e+08	1.77625e+08	1.5873e+08	1.64619e+08	1.70146e+08
Tb927.4.360	1,2-Dihydroxy-3-keto-5-methylthiopentene dioxygenase, putative	null	47.9	9	5.83765e+07	8.00071e+07	6.3235e+07	6.33499e+07	8.9464e+07	7.69645e+07	4.84963e+07	2.96933e+07
Tb927.4.3660	hypothetical protein, conserved	null	22.5	4	4.57409e+06	8.00269e+06	1.26002e+06	2.26085e+06
Tb927.4.3740	flagellar attachment zone protein 1	FAZ1	70.4	59	4.75367e+08	4.33211e+08	5.69058e+08	5.50171e+08	5.65746e+08	6.02971e+08	3.43761e+08	3.01175e+08
Tb927.4.3790	ubiquitin carboxyl-terminal hydrolase, putative	null	47.3	13	2.00899e+07	1.0963e+07	6.38341e+06	4.00464e+06	4.76714e+06	8.44184e+06	7.73747e+06	3.37914e+06
Tb927.4.380	WD domain, G-beta repeat, putative	null	37.5	6	3.17055e+06	6.26323e+06	1.15674e+07	4.18016e+06	2.01512e+06	2.57509e+06	2.66465e+06	8.28938e+06
Tb927.4.3810	DNA-directed RNA polymerase II subunit 2, putative	RPB2	37.1	30	3.83683e+07	2.75364e+07	1.07497e+07	2.69451e+07	7.77156e+06	1.60689e+07	2.03744e+07	3.96149e+06
Tb927.4.3840	nucleolar protein, putative	null	29.7	16	5.40308e+06	2.03138e+06	3.22408e+06	2.43446e+06		2.98145e+06
Tb927.4.3890	ATP-dependent RNA helicase, putative	null	29.9	20		5.61172e+06			8.0649e+06	1733290	7.40817e+06	3.54843e+06
Tb927.4.3950	cytoskeleton-associated protein CAP5.5, putative	CAP5.5	48.9	34	2.04729e+08	1.42372e+08	2.94743e+08	2.62127e+08	2.20441e+08	2.22957e+08	1.84996e+08	1.57322e+08
Tb927.4.3970	hypothetical protein, conserved	null	8.8	2	1.15482e+07	1.41669e+07	2.79979e+06	3.08823e+06				0
Tb927.4.400	Double RNA binding domain protein 7	DRBD7	22.9	5					1.93175e+06	4.15928e+06	3.58167e+06	2.05356e+06
Tb927.4.4040	hypothetical protein, conserved	null	54.4	12	3.38399e+07	2.92837e+07	2.05823e+07	2.52087e+07	1.19243e+07	1.99893e+07	3.28871e+07	1.47548e+07
Tb927.4.410	CAF 40	CAF40	60.4	16	5.93797e+06	2.30413e+06	1.44313e+07	1.36518e+06	1.36119e+07	5.32495e+06	6.40981e+06	6.64868e+06
Tb927.4.4230	RNA-binding protein, putative	RBP31	5.8	2	5.07926e+07	5.44558e+07	4.31533e+07	4.65283e+07
Tb927.4.430	proteasome beta 7 subunit	null	67.4	11	139063406	140684871	2.13029e+08	2.37496e+08	2.10321e+08	2.13799e+08	6.40735e+07	7.25509e+07
Tb927.4.4310	Nucleoporin NUP64	NUP64	40.9	12	1.24567e+06	1.9337e+06	1.79917e+06	2.00002e+06		3.32456e+06
Tb927.4.4320	divalent cation tolerance protein, putative	null	31	2	1.69457e+07	2.33122e+06	2.05319e+07	1.56874e+07	1.71737e+07	1.85305e+07	1.41723e+06	1.51037e+07
Tb927.4.4340	Domain of unknown function (DUF4498), putative	null	17.3	4					3.4398e+06	3.08352e+06	2.05411e+06	3.83929e+06
Tb927.4.4350	emp24/gp25L/p24 family/GOLD, putative	null	38.9	7	5.74835e+06	4.49114e+06	3.63442e+06	1.09311e+07	1.1391e+07	4.94926e+06	1.21751e+06	1.20219e+06
Tb927.4.4360	monoglyceride lipase, putative	null	30.3	6	7.43666e+06	6.73963e+06	1.60686e+07	1.06597e+07
Tb927.4.4470	adenylyl cyclase	GRESAG 4.4	5.4	2	8.90154e+06	1.14589e+07	2.40692e+07	1.59548e+07	7.34469e+06	1.94246e+07	5.55197e+06	7.99956e+06
Tb927.4.4490	multidrug resistance protein E	MRPE	24.3	30	2.45066e+07	1.46844e+07	2.61131e+07	2.1861e+07	7.08586e+06	1.42036e+07	6.44348e+06	4.42789e+06
Tb927.4.450	coatomer alpha subunit, putative	TbCoatomerAlpha	46.7	38	5.35795e+07	6.18703e+07	6.73438e+07	6.67592e+07	5.70966e+07	5.65462e+07	2.51611e+07	3.93019e+07
Tb927.4.4540	zinc finger domain, LSD1 subclass, putative	null	36.4	3	10748693	6.8237e+06	1.55443e+07	2.03037e+07	2.64993e+07	4.16003e+06	3.08101e+06	2.96425e+06
Tb927.4.4660	Protein of unknown function DUF84, putative	null	67.4	8	1.10141e+07	1.13096e+07	2.06362e+06	2.31746e+06	3.99189e+06	2.30301e+06
Tb927.4.4690	hypothetical protein, conserved	null	80.2	18	5.3457e+07	6.44499e+07	5.99584e+07	4.76175e+07	2.59896e+07	2.56741e+07	2.12577e+07	2.04454e+07
Tb927.4.470	snoRNP protein GAR1, putative	null	40.2	6	8.10497e+06	8.50657e+07	2.42817e+07	2.33311e+07	4.24842e+07	3.86341e+07	2.95065e+07	1.19544e+07
Tb927.4.4700	hypothetical protein, conserved	null	72.1	18	1.16446e+08	1.29531e+08	9.11142e+07	8.45195e+07	8.8277e+07	7.28307e+07	1.04497e+08	9.75946e+07
Tb927.4.4820	amino acid transporter 10, putative	AATP10	9.9	2	1.46235e+06	3.04764e+06	1.13847e+07	8.77244e+06
Tb927.4.4910	3,2-trans-enoyl-CoA isomerase, mitochondrial precursor, putative		39	7	1.94465e+07	1.84655e+07	1.1412e+07	2.03495e+07	1.79106e+07	1.12348e+07	6.60176e+06	8.67932e+06
Tb927.4.4940	SUMO-interacting motif-containing protein	null	8.8	4					6.82185e+06	1.54045e+07	2.29093e+06	6.58998e+06
Tb927.4.5010	calreticulin, putative	null	75.2	4	5.29561e+06	9.65998e+06	8.91605e+06	2.06364e+07		9.86062e+06
Tb927.4.5040	dihydrolipoamide dehydrogenase	null	32.4	12		2.77021e+06	3.45984e+06		2.19517e+06	2.83593e+06	4.57807e+06	1.95615e+06
Tb927.4.5130	KH domain/Domain of unknown function (DUF1771)/Smr domain containing protein, putative	null	33.6	6	5.10823e+06	5.55918e+06	2.42903e+06	3.32897e+06	1.01608e+07	2.36028e+06	1.313e+06	5.8884e+06
Tb927.4.5180	tousled-like kinase I	TLK1	6.6	3	2.76119e+06	9.39596e+06	3.76299e+06	1.35357e+06
Tb927.4.5190	hypothetical protein, conserved	null	27.5	3	3.04901e+06	2.53062e+06	1.47317e+06	1.58964e+06	2.14804e+06	3.60332e+06	2.66238e+06	7.13922e+06
Tb927.4.5310	Repressor of differentiation kinase 2	RDK2	18.9	6	3.48292e+07	3.63711e+07	1.87928e+07	9.25175e+06	6.56337e+06	8.25288e+06	3.00565e+06	7.18384e+06
Tb927.4.5340	Flagellum attachment zone protein 11	FAZ11	17.8	16	1.49639e+07	1.65304e+07	6.54277e+06	1.46334e+07	2.93978e+06	2.66668e+06	2.32679e+06	1.84733e+06
Tb927.4.5380	Cilia- and flagella-associated protein 43	CFAP43	15.5	15	3.13975e+06	1.32642e+08	8.75037e+07	7.09657e+07	7.0442e+07	8.60314e+07	4.46288e+07	5.72582e+07
Tb927.4.560	Cytoplasmic dynein 2 heavy chain (DYNC2H1), putative	DYNC2H1	20	58	5.2543e+07	5.42116e+07	5.10205e+07	5.06489e+07	4.33334e+07	5.1198e+07	4.78245e+07	3.63734e+07
Tb927.4.590	PQQ-like domain/Protein of unknown function (DUF1620), putative	null	47.8	22	3.6359e+07	3.78874e+07	8.18036e+07	6.98213e+07	4.87081e+07	4.35492e+07	1.85945e+07	9.84838e+06
Tb927.4.610	PX domain containing protein, putative	null	11	4	4.5568e+08	399101718	4.58754e+08	3.55624e+08	4.92558e+08	500707088	628500030	7.06581e+08
Tb927.4.720	hypothetical protein, conserved	null	53.3	4	4.76493e+07	3.92914e+07	2.64553e+07	4.3364e+07	4.64288e+07	5.29417e+07	2.74048e+07	2.3089e+07
Tb927.4.730	Peptidase family C78, putative	null	17.7	5				2.73789e+06	3.68843e+06	1.38669e+06	5.51317e+06	2.63018e+06
Tb927.4.750	50S ribosomal protein L7Ae, putative	null	60	7	1.66659e+07	1.72854e+07	1.16598e+07	1.62158e+07	3.31324e+07	4.42889e+07	1.59621e+07	2.55978e+07
Tb927.4.760	AP-1 adapter complex gamma subunit, putative	null	40.2	22	2.73065e+07	3.31893e+07	2.77089e+07	2.11361e+07	2.18335e+07	3.61114e+07	2.27193e+07	2.17941e+07
Tb927.4.810	expression site-associated gene 5 (ESAG5) protein, putative	null	5.4	2	1.58407e+07	1.16042e+07	2.28835e+07	2.18513e+07	8.40667e+06	6.3452e+06	2.72407e+06	2.87956e+06
Tb927.4.870	dynein heavy chain, putative	null	20.9	62	1.3861e+08	1.61696e+08	1.51254e+08	1.61906e+08	3.46031e+06	2.76547e+06	6.09712e+06
Tb927.4.890	small nuclear ribonucleoprotein sm d3	SMD3	55.7	5	2.50981e+06	5.3068e+06	7.93849e+06	6.77702e+06
Tb927.4.920	TPR repeat, putative	null	30.8	6					5.53443e+06	7.95483e+06	1.08608e+07	1.01525e+07
Tb927.5.1000	ubiquitin-conjugating enzyme E2, putative	null	80.4	9	1.49288e+08	1.51202e+08	9.52692e+07	121630973	1.30825e+08	1.15087e+08	1.27719e+08	1.12154e+08
Tb927.5.1020	disulfide isomerase, putative	null	13.8	3	3.00602e+06	3.55948e+06	4.24457e+06	2.44812e+06
Tb927.5.1060	mitochondrial processing peptidase, beta subunit, putative	null	87.9	30	2.97948e+06	4.27983e+06	2.43492e+06	3.93846e+06	4.35829e+07	2.05555e+07	3.10834e+07	1.95405e+07
Tb927.5.1090	threonyl-tRNA synthetase, putative	null	73.2	49	4.86478e+07	4.00179e+07	2.8203e+07	4.11913e+07	6.23635e+07	4.93235e+07	3.63862e+07	3.52327e+07
Tb927.5.1100	peroxisome targeting signal 1 receptor	TbPEX5	45.3	19	9.93429e+06	9.24981e+06	1.24388e+07	6.65135e+06	7.76387e+06	1.83405e+07	3.60513e+06	2.82231e+06
Tb927.5.1110	60S ribosomal protein L8, putative	null	65.8	20	4.71348e+07	4.96878e+07	118124993	8.7147e+07	9.44036e+07	7.16736e+07	6.81069e+07	5.04772e+07
Tb927.5.1130	hypothetical protein, conserved	null	21.2	4	7.16226e+06	1.1287e+07	2.17735e+07	1.96006e+07	1.72877e+07	1.60494e+07	7.16767e+06	6.64802e+06
Tb927.5.1140	choline/ethanolamine kinase	C/EK1	54.3	22	5.183e+07	5.38681e+07	2.18196e+07	2.38684e+07	6.04483e+06	1.08163e+07	1.08988e+07	1.04936e+07
Tb927.5.1160	Degradation arginine-rich protein for mis-folding, putative	null	59.6	14	1.72725e+08	1.15199e+08	2.25833e+08	1.90729e+08	1.21479e+08	1.4335e+08	1.26904e+08	1.53229e+08
Tb927.5.1210	short-chain dehydrogenase, putative	null	66.6	17	7.9701e+07	7.32841e+07	1.18425e+08	1.24454e+08	8.24973e+07	8.33973e+07	3.57897e+07	3.91561e+07
Tb927.5.1230	hypothetical protein, conserved	null	21.3	9	1.64107e+07	1.45049e+07	1.2659e+07	1.53564e+07	2.44355e+07	1.07183e+07	6.56401e+06	8.58477e+06
Tb927.5.1250	GAF domain/TIP41-like family, putative	null	39.4	14	1.89026e+07	1.93618e+07	3.40749e+07	3.58984e+07	2.63277e+07	1.70317e+07	1.6448e+07	2.68847e+06
Tb927.5.1260	Sulfate transporter N-terminal domain with GLY motif/Sulfate transporter family, putative	null	20.4	9	4.7289e+07	5.31568e+07	8.0304e+07	7.96295e+07	5.03988e+07	4.59346e+07	1.10875e+07	6.84832e+06
Tb927.5.1270	Acidic leucine-rich nuclear phosphoprotein 32 family member	null	23.7	5	2.0985e+06	8.44182e+06	3.21977e+06	2.96218e+06	2.31572e+06
Tb927.5.1280	alanine racemase, putative	null	37.7	6	9.59308e+06	8.9819e+06	8.46687e+06	6.13616e+06	1.47684e+07	1.99183e+07	1.79183e+07	2.01349e+07
Tb927.5.1300	V-type proton ATPase subunit a, putative	VAa	25	13	72753554	7.04235e+07	8.58192e+07	9.03128e+07	5.4888e+07	6.27606e+07	4.11052e+07	4.61033e+07
Tb927.5.1430	64 kDa invariant surface glycoprotein	ISG64	6.5	3	8.55065e+06	9.21612e+06	4.32973e+06	4.53974e+06	1.04881e+07	8.46942e+06	6.83933e+06	6.80565e+06
Tb927.5.1460	Possible lysine decarboxylase, putative	null	42.3	11	2.51445e+07	2.65068e+07	3.98798e+07	2.99357e+07	50078778	4.36633e+07	2.32936e+07	2.68661e+07
Tb927.5.1470	NADH-cytochrome b5 reductase, putative	B5R	55.1	11	2.42349e+06	9.89526e+06	1.18653e+07	1.02469e+07	9.72441e+06	1.18223e+07	1.35242e+07	7.86731e+06
Tb927.5.1510	Mitochondrial SSU ribosomal protein, putative	null	11.5	2					4.625e+06	6.92897e+06	1.52175e+06	2.07183e+06
Tb927.5.1520	ATP-dependent protease ATPase subunit HslU1	HslU1	62.9	27	9.45308e+07	1.12349e+08	8.33741e+07	7.34225e+07	6.14989e+07	4.97523e+07	4.87708e+07	5.1267e+07
Tb927.5.1580	zinc finger CCCH domain containing protein 13	ZC3H13	11.5	4	6.02129e+06	4.81637e+06	8.98829e+06	9.84296e+06		5.10658e+06
Tb927.5.1610	60S ribosomal protein L13a, putative	null	45.9	15	1.3109e+08	1.01289e+08	1.73285e+08	1.79843e+08	1.44087e+08	1.39471e+08	5.26082e+07	2.58289e+07
Tb927.5.1630	hypothetical protein, conserved	null	35.8	4	2.17916e+06	2.68341e+06	1.5355e+06	3.07245e+06			2.57333e+06
Tb927.5.1660	protein phosphatase 2C, putative	null	64.2	25	5.37623e+07	4.08633e+07	1.87702e+07	3.92658e+07	7.36542e+07	6.96863e+07	1.08477e+08	8.91161e+07
Tb927.5.1680	hypothetical protein, conserved	null	13	17					1.70686e+07	1.76747e+07	2.48015e+06	1.68603e+06
Tb927.5.1690	hypothetical protein, conserved	null	41.3	11	2.68845e+07	2.4268e+07	1.87063e+07	4.06504e+07	1.36618e+08	6.1518e+07	40491040	4.30875e+07
Tb927.5.1700	replication Factor A 28 kDa subunit, putative	null	56.1	9	2.12637e+07	2.57781e+07	1.5421e+07	2.4874e+07	1.76069e+07	2.66346e+07	2.16939e+07	2.77163e+07
Tb927.5.1710	ATP synthase F(0) complex subunit B, mitochondrial, putative	P18	77.7	14	1.27362e+08	1.07962e+08	8.48562e+07	7.98406e+07	9.58363e+07	7.08128e+07	9.63961e+07	7.88639e+06
Tb927.5.1730	Ecotin-like protein	ISP	50.3	7	4.44133e+07	3.0751e+07	3.03221e+07	3.90663e+07	3.06962e+07	4.43505e+07	2.70344e+07	2.5627e+07
Tb927.5.1760	Isoprenylcysteine alpha-carbonyl methylesterase, putative	null	9.8	5	1.17948e+06	1.23806e+06	3.55985e+06	4.94946e+06		3.76765e+06
Tb927.5.1810	lysosomal/endosomal membrane protein p67	p67	34.9	16	1.00639e+08	1.11571e+08	102333151	1.19147e+08	1.1706e+08	1.16761e+08	4.73995e+07	5.71914e+07
Tb927.5.1880	inhibitor of serine peptidase (ISP), putative	ISP2	59.1	7	1.0336e+08	1.2084e+08	8.21094e+07	9.81118e+07	8.35131e+07	8.31121e+07	5.93492e+07	5.92672e+07
Tb927.5.1900	Outer dynein arm docking complex protein 1, putative	dDC1	37.9	20	4.15927e+07	4.44012e+07	2.57612e+07	1.72154e+07	1.26875e+07	1.80536e+07	3.18394e+07	2.06343e+07
Tb927.5.1930	signal peptidase subunit, putative	null	58.1	9	4.42466e+07	2.97671e+07	6.41624e+07	6.00742e+07	3.34999e+07	36830662	1.73007e+07	9.89877e+06
Tb927.5.2060	Cell division cycle 5-like protein	CDC5L	18.4	8	1.63625e+07	1.33351e+07	1.73903e+07	1.44874e+07
Tb927.5.2080	GMP reductase	GMPR	62.7	21	6.82584e+07	7.27363e+07	7.42052e+07	8.565e+07	6.91949e+07	8.01961e+07	3.54664e+07	2.98456e+07
Tb927.5.2090	kinesin, putative	null	16.7	12	5.28813e+07	4.31385e+07	2.7728e+07	4.398e+07	3.43917e+07	6.08122e+07	5.83599e+07	3.04922e+07
Tb927.5.2100	RNA-binding protein, putative	RBP30	17.8	6	2.55844e+06	2.71713e+06	7.0667e+06	3.53964e+06
Tb927.5.2160	conserved protein	null	80.2	4			8.0592e+06
Tb927.5.2250	META domain/Domain of unknown function (DUF1935), putative	null	50.4	16	4.05921e+07	3.4496e+07	1.18655e+07	4.51371e+07	5.63008e+07	2.90432e+07	3.73669e+07	4.02985e+07
Tb927.5.2260	conserved protein	null	82.8	10	2.00185e+07	4.73938e+06	4.00074e+07	3.89395e+06	9.2309e+07	5.34781e+07	1.39127e+08	9.05218e+07
Tb927.5.2290	ATP-dependent RNA helicase, putative	null	18.7	23	1.37663e+07	7.46747e+06	1.60789e+07	3.94664e+06	1.89344e+06	1.85093e+06	6.35568e+06	9.44745e+06
Tb927.5.2320	Mak10 subunit, NatC N(alpha)-terminal acetyltransferase, putative	null	59.4	33	2.77101e+06	3.37336e+07	3.32642e+06	3.829e+07	3.94391e+07	2.49103e+07	2.39642e+07	1.36483e+07
Tb927.5.2380	hydrolase, alpha/beta fold family, putative	null	43.6	10	3.90919e+07	4.67593e+07	3.98918e+07	1.9929e+07	9.77095e+06	6.87448e+06	4.79083e+06	4.59525e+06
Tb927.5.2530	RNA cytidine acetyltransferase	NAT10	43.7	34	2.26422e+07	3.0292e+07	1.40154e+07	7.96525e+06	1.2472e+07	1.62937e+07	1.22592e+07	1.37069e+07
Tb927.5.2570	eukaryotic translation initiation factor 3 subunit b	EIF3B	72	41	7.68174e+07	8.07197e+07	3.84851e+07	6.18269e+07	6.98336e+07	6.3044e+07	4.84402e+07	2.59694e+07
Tb927.5.2620	hypothetical protein, conserved	null	32.7	9	2.82074e+07	2.51908e+07	1.39125e+07	1.59068e+07	1.57772e+07	1.52799e+07	1.15696e+07	1.50351e+07
Tb927.5.2690	inositol-1(or 4)-monophosphatase 1, putative	IMPase 1	19.4	3	5.07085e+06	1.64126e+06	1.87503e+06	6.35699e+06
Tb927.5.2700	otubain cysteine peptidase, Clan CA, family C65, putative	null	33.2	6	9.86461e+06	1.0554e+07	1.37179e+06	2.94229e+06	1.08919e+07	9.19677e+06	1.0554e+07	1.01081e+07
Tb927.5.2720	zinc finger protein ZPR1	ZPR1	50.7	17	1.65757e+07	2.31307e+07	1.7539e+07	1.7946e+07	2.68027e+07	3.27419e+07	1.62837e+07	1.49001e+07
Tb927.5.2770	SET domain containing protein, putative	null	29.2	10	3.52441e+07	2.82051e+07	2.93858e+07	3.0209e+07	2.37818e+07	3.35844e+07	3.28369e+07	4.09656e+07
Tb927.5.2780	mitochondrial DNA polymerase beta	null	58	21	1.42402e+07	5.97268e+06	1.13297e+07	9.22245e+06		3.91184e+06
Tb927.5.2820	Serine/threonine-protein kinase NEK6, putative	NEK6	3.3	3	2.49594e+07	2.50511e+07	2.05919e+07	2.18331e+07	1.95638e+07	1.73729e+07	2.48252e+07	2.89004e+07
Tb927.5.2850	radial spoke protein RSP2, putative	null	49.2	14	6.56253e+07	6.46919e+07	4.48616e+07	5.1953e+07	5.60663e+07	6.38102e+07	4.05542e+07	4.3792e+07
Tb927.5.2930	Mitochondrial ATP synthase subunit, putative	null	65.9	36	5.44724e+07	4.99886e+07	4.50312e+07	4.67e+07	5.03513e+07	4.8361e+07	4.55821e+07	6.2941e+07
Tb927.5.2940	stress-induced protein sti1, putative	STI1	83.8	54	8.96899e+07	7.98518e+07	9.59553e+07	9.44636e+07	1.28099e+08	1.44076e+08	8.34689e+07	8.56567e+07
Tb927.5.2950	Component of motile flagella 3	CMF3	39.8	20	1.10548e+06	6.7498e+06	1.27788e+07	2.76548e+07	2.247e+07	3.01946e+07	3.57302e+06	4.02505e+06
Tb927.5.295b	retrotransposon hotspot (RHS) protein 1	null	49.7	36	5.51444e+07	5.6559e+07	5.43607e+07	4.93996e+07	5.62623e+07	4.98011e+07	3.93433e+07	3.2336e+07
Tb927.5.2960	phosphoribosylpyrophosphate synthetase, putative	PRS	48.4	12	8.68802e+06	8.54464e+06	1.84361e+06	5.04706e+06	8.24715e+06	9.17308e+06	8.78409e+06	1.21467e+07
Tb927.5.2980	Exocyst complex component Sec3, putative	null	2.9	2	5.0788e+06	7.37902e+06	7.22427e+06	2.00794e+06	2.22431e+06	4.36833e+06	5.54392e+06	2.11463e+06
Tb927.5.3030	Intraflagellar transport protein 121	IFT121	16.2	17	1.79854e+07	2.61117e+07	7.05446e+06	1.62498e+07	1.42438e+07	3.13645e+07	1.32627e+07	9.44133e+06
Tb927.5.3090	Mitochondrial ATP synthase subunit, putative	null	74.3	8	1.78665e+07	2.96602e+07	2.78784e+07	1.92436e+07	4.68584e+07	4.37828e+07	2.46441e+07	20412028
Tb927.5.309b	invariant surface glycoprotein, putative	null	30	10	1.4219e+08	125298677	1.63362e+08	1.44184e+08	1.74843e+08	1.60817e+08	1.15447e+08	1.28184e+08
Tb927.5.310	invariant surface glycoprotein, putative	null	28.7	4	3.39133e+07	4.78356e+07	3.30644e+07	5.15669e+07	4.63501e+07	4.27466e+07	2.83036e+07	2.48778e+07
Tb927.5.3120	eukaryotic translation initiation factor 2 beta subunit, putative	EIF2B	47.9	18	2.90569e+07	2.14119e+07	2.96132e+07	2.34841e+07	1.50207e+07	8.711e+06	1.47451e+07	1.76738e+07
Tb927.5.3170	ribose-phosphate pyrophosphokinase, putative	PRPS5	48.7	24	2.38104e+07	4.25162e+07	1.86634e+07	2.70749e+07	2.12045e+07	1.88548e+07	1.52357e+07	1.5019e+07
Tb927.5.3220	signal peptidase type I, putative	null	35.6	6	4.80502e+07	4.35669e+07	5.37258e+07	4.54588e+07	5.53484e+07	4.97826e+07	1.48245e+07	1.36154e+07
Tb927.5.3230	hypothetical protein, conserved	null	11.1	17	9.0994e+06	6.55508e+06	9.44944e+06	1.12081e+07	5.03558e+06	4.80237e+06	2.2975e+06	4.59964e+06
Tb927.5.3240	hypothetical protein, conserved	null	12.3	8		7.85676e+06			3.67714e+06	2.29419e+06	3.43298e+06	1.89219e+06
Tb927.5.3250	hypothetical protein, conserved		21.5	19	2.08397e+07	5.59791e+06	1.26894e+07	8.34779e+06	2.37778e+07	8.00458e+06	9.53045e+06	7.40755e+06
Tb927.5.3280	Basal body protein	BBP135	3.2	5	3.23601e+07	3.52046e+07	1.80015e+06	1.59294e+07
Tb927.5.3350	iron superoxide dismutase A, mitochondrial	FeSODA	47.9	9	1.06065e+08	9.23194e+07	1.27745e+08	1.21528e+08	1.42579e+08	138653739	7.5001e+07	7.90544e+07
Tb927.5.3390	ADG1, pseudogene	null	33.1	5	2.78715e+06	4.94988e+06	5.35788e+06	6.04043e+06		5.51361e+06
Tb927.5.3400	calcium-translocating P-type ATPase	null	45.1	38	8.81673e+07	8.72441e+07	8.63408e+07	7.60516e+07	6.48265e+07	7.17982e+07	5.57909e+07	6.31121e+07
Tb927.5.3450	eukaryotic translation initiation factor eIF2A, putative	null	58.3	23	3.95776e+07	9.28671e+06	2.40116e+07	4.61513e+06	4.44153e+07	4.278e+07	4.89091e+06	8.11653e+06
Tb927.5.3510	structural maintenance of chromosome 3 , putative	SMC3	19.9	17	1.08068e+07	1.28686e+07	2.04084e+07	9.92754e+06	9.23679e+06	6.77355e+06	5.3827e+06	2.12115e+06
Tb927.5.3560	vesicle-associated membrane protein, putative	VAMP	69.4	12	2.41585e+07	1.37562e+07	3.42876e+07	3.33825e+07	4.00262e+07	3.74234e+07	2.11884e+07	1.55822e+07
Tb927.5.3580	phosphoglycerate mutase protein, putative	null	37.3	8	4.35919e+06	3.28805e+06	3.2328e+06	1.43421e+06	3.30029e+06
Tb927.5.360	75 kDa invariant surface glycoprotein	ISG75	47.8	26	1.3053e+08	1.16536e+08	1.4014e+08	1.09774e+08	2.12097e+08	1.68546e+08	9.08012e+07	1.05773e+08
Tb927.5.370	75 kDa invariant surface glycoprotein, putative	ISG75	23.5	2	2.38469e+06	8.27209e+06	1.29254e+07	9.25686e+06	3.53867e+07	1.96805e+07	1.60022e+07	7.03036e+06
Tb927.5.3800	glutamine hydrolysing (not ammonia-dependent) carbomoyl phosphate synthase, putative	PYR1A-B	59.6	79	6.13759e+07	6.26722e+07	2.0956e+07	1.72521e+07	3.40775e+07	2.31428e+07	4.82985e+07	4.50286e+07
Tb927.5.3810	orotidine-5-phosphate decarboxylase/orotate phosphoribosyltransferase, putative	PYR6-5	59.6	26	1.59212e+08	1.54775e+08	1.25407e+08	1.48159e+08	1.25102e+08	153397755	1.1756e+08	1.17207e+08
Tb927.5.3820	aspartate carbamoyltransferase, putative	PYR2	69.1	19	1.0253e+08	9.16526e+07	167614892	1.73768e+08	1.64307e+08	155807707	8.60479e+07	8.82219e+07
Tb927.5.3830	dihydroorotate dehydrogenase (fumarate)	PYR4	24.3	4	3.53493e+06	7.93146e+06	8.55588e+06	2.72284e+07	7.63577e+06	8.16332e+06	1.09613e+06	2.34874e+06
Tb927.5.3850	XRN 5'-3' exonuclease N-terminus, putative	XRNE	4.3	2	2.56187e+07	3.0573e+07	4.16318e+07	2.92951e+07	2.03601e+07	1.58779e+07	2.67671e+07	1.64886e+06
Tb927.5.390	75 kDa invariant surface glycoprotein, putative	null	33.1	6	5.55121e+07	4.74787e+07	7.71552e+07	6.84583e+07	8.11285e+07	9.77419e+07	5.00226e+07	5.16829e+07
Tb927.5.3970	adenylate kinase, putative	ADKE	62.3	14	2.75897e+07	1.28622e+07	1.9054e+07	7.92138e+06	4.75889e+07	5.70428e+07	3.87887e+07	5.65401e+07
Tb927.5.4150	hypothetical protein, conserved	null	42.5	10	1.17512e+07	4.97884e+06	8.52704e+06	1.55704e+07
Tb927.5.4260	histone H4, putative	null	55	12	2048814527	1938171029	2583990248	2688050406	2362470019	2594884276	1224982458	1223391972
Tb927.5.4330	dihydrolipoamide branched chain transacylase, putative	null	27.1	10	3.57745e+06	4.24228e+06	1.56271e+06		1.2355e+07	4.55848e+06	2.78257e+06	4.46189e+06
Tb927.5.4350	Nudix hydrolase 2, putative	Nudix2	57.1	6	1.88344e+07	1.82949e+07	8.8328e+06	1.4832e+07	2.12645e+07	2.28339e+07	1.69582e+07	1.03257e+07
Tb927.5.4380	Kinetoplastid-specific Protein Phosphatase 1	KPP1	46.2	24	4.11818e+06	3.84523e+06	3.20753e+06	1.38165e+06	1.94161e+07	5.75167e+06	1.95639e+07	3.54722e+06
Tb927.5.4390	hypothetical protein, conserved	null	50.4	6	1.1188e+06	1.70582e+06	1.23428e+07	1.19391e+07	1.33648e+07	1.28539e+07	9.91584e+06	1.6344e+06
Tb927.5.440	trans-sialidase, putative	null	61.3	38	1.0105e+06	1.61333e+06	1.26913e+07	5.58897e+06	8.33922e+06	7.12182e+06	2.05701e+07	6.84829e+06
Tb927.5.4410	hypothetical protein, conserved	null	22.9	4	1.9675e+07	1.76047e+07	7.87801e+06	1.035e+07	7.43205e+06	7.63688e+06	1.07387e+07	2.21794e+07
Tb927.5.4420	nucleolar RNA helicase II, putative	null	68.4	37	35631943	4.29082e+07	8.72902e+06	1.64364e+07	2.36352e+07	1.81831e+07	2.1906e+07	1.24268e+07
Tb927.5.4440	dynein light chain, putative	null	50	4	9.00296e+06	8.6789e+06	1.10772e+07	1.32262e+07	1.05125e+07	9.73837e+06	6.15157e+06	7.77709e+06
Tb927.5.4460	major vault protein, putative	MVP	40	23	5.56957e+07	2.99377e+07	4.52446e+07	9.06279e+06	2.87495e+07	3.60341e+07	3.10535e+07	1.00037e+07
Tb927.5.4480	paraflagellar rod component par4, putative	null	59.4	34	1.32337e+08	132324322	1.16833e+08	1.03821e+08	9.84641e+07	8.23966e+07	1.11439e+08	1.24305e+08
Tb927.5.4500	ras-like small GTPase, putative	TbSAR1	69.1	10	5.51532e+07	6.61597e+07	5.51826e+07	7.23799e+07	5.6151e+07	8.04614e+07	3.46177e+07	2.84415e+07
Tb927.5.4560	guanine deaminase, putative	null	38.6	13	5.45538e+06	1.34522e+07	2.00536e+07	1.42412e+07	3.78049e+07	3.37011e+07	2.71457e+07	2.41475e+07
Tb927.5.4580	Flagellum adhesion protein 3	FLA3	6.2	3	2.48211e+07	2.67888e+07	2.41667e+07	2.28065e+07	2.47293e+07	27262404	1.13917e+07	1.61015e+07
Tb927.5.500	hypothetical protein, conserved	null	10	7	1.51474e+06	1.51927e+06	1.22529e+07	8.99855e+06	1.72082e+07	1.86774e+07	3.22602e+07	3.1599e+07
Tb927.5.520	stomatin-like protein, putative	null	44.3	17	9.26975e+06	7.05311e+06	3.22979e+07	2.62133e+07	2.95604e+07	3.14692e+07	1.18438e+07	1.16558e+07
Tb927.5.550	V-type proton ATPase subunit D, putative	VAd	55.9	11	5.83611e+06	1.22041e+07	1.49853e+07	1.49125e+07
Tb927.5.580	prefoldin subunit, putative	null	56.3	9	2.66528e+07	4.89608e+07	1.41462e+07	1.31745e+07	5.33177e+07	3.86583e+07	4.11029e+07	5.28799e+07
Tb927.5.590	protein phosphatase 1, regulatory subunit, putative	null	32.5	9	4.84294e+07	5.37854e+07	2.99893e+06	2.71548e+07
Tb927.5.630	acidic phosphatase, putative	null	19.5	8	2.26179e+08	2.04305e+08	2.60462e+08	2.16706e+08	2.5703e+08	2.58475e+08	1.74356e+08	1.71415e+08
Tb927.5.680	hypothetical protein, conserved		20.3	6	2.13063e+08	2.66105e+08	1.53083e+08	6.43261e+07	2.74879e+08	1.91056e+08	7.05995e+07	6.96787e+07
Tb927.5.780	hypothetical protein, conserved	null	21	8	9.62256e+06	9.8324e+06	8.9115e+07	8.40248e+07
Tb927.5.800	casein kinase I, isoform 2	CK1.2	55.7	19	2.37716e+07	2.39883e+07	2.48954e+07	1.29454e+07	2.28004e+07	3.66492e+07	2.86884e+07	12074508
Tb927.5.840	Nucleolar protein 111	NOP111	11.4	7	1.92816e+08	1.81314e+08	2.04305e+08	2.34846e+08	151533707	1.87366e+08	1.50434e+08	1.35378e+08
Tb927.5.860	Selenoprotein T, putative	SelT	17	4	4.46985e+06	5.90163e+06	1.13458e+07	1.11123e+07	1.48087e+07	1.86053e+07	5.86746e+06	6.95391e+06
Tb927.5.890	oligosaccharyl transferase subunit, putative	OST	21.7	7	6.74575e+07	6.1362e+07	1.19918e+08	9.52873e+07	5.42099e+07	6.18982e+07	2.77477e+07	2.96609e+07
Tb927.5.900	oligosaccharyl transferase subunit, putative	null	27	15	6.03755e+07	6.73761e+07	9.9016e+07	1.21755e+08	9.47499e+07	1.11726e+08	2.92386e+07	1.62349e+07
Tb927.5.930	NADH-dependent fumarate reductase	FRDg	79.2	69	1.42233e+08	1.19202e+08	1.97869e+08	1.98108e+08	2.00387e+08	1.20052e+08	5.70355e+07	3.38558e+07
Tb927.5.940	NADH-dependent fumarate reductase, putative	null	59.3	7			7.85335e+06	3.96018e+06	3.28263e+07	2.71368e+07	4.87839e+06	784703
Tb927.5.950	monothiol glutaredoxin, putative	null	36.5	9	1.79872e+07	1.48748e+07	2.13565e+07	2.43771e+07	4.36539e+07	3.28097e+07	1.80182e+07	1.405e+07
Tb927.5.960	atpase family aaa domain-containing protein 1	null	46.3	10	2.48716e+07	1.72985e+07	2.12524e+07	2.52003e+07	1.52118e+07	4.14563e+06	2.67499e+06	5.00842e+06
Tb927.5.970	class I transcription factor A, subunit 6	CITFA-6	14.7	2					2.52906e+06	2.34369e+06	1.87507e+06	3.51557e+06
Tb927.6.1080	hydroxyacylglutathione hydrolase, putative	glxII	48.3	14	1.35681e+07	1.65912e+07	1.52644e+07	1.66559e+07	5.56764e+06	6.35057e+06	1.41415e+07	1.76928e+07
Tb927.6.1090	proteasome regulatory ATPase subunit 3	RPT3	74.9	21	5.51074e+07	5.31034e+07	5.47924e+07	4.8977e+07	2.82014e+07	2.14908e+07	1.21047e+07	2.09404e+07
Tb927.6.1140	dolichyl-P-Man:GDP-Man5GlcNAc2-PP-dolichyl alpha-1,2-mannosyltransferase, putative	ALG9	10.8	5	7.60344e+06	7.90372e+06	4.95487e+06	1.62613e+07	1.18247e+07	9.31134e+06	5.58144e+06	6.13266e+06
Tb927.6.1270	PITH domain-containing protein	null	49.3	6	7.7245e+06	3.83925e+06	2.80557e+06	4.46913e+06
Tb927.6.1400	cyclophilin-type peptidyl-prolyl cis-trans isomerase, putative	PPIase	29.2	4	2.61192e+06	4.04063e+06	2.99831e+06	2.10565e+06
Tb927.6.1430	hypothetical protein, conserved	null	19	8	8.89736e+06	1.20515e+06	1.3918e+07	1.18675e+07	2.64472e+06
Tb927.6.1470	hypothetical protein, conserved	null	26.5	8	3.76529e+07	4.51083e+06	1.88496e+07	2.62854e+07	3.33149e+07	2.72294e+07	2.37468e+07	4.32804e+07
Tb927.6.1500	alkyl-dihydroxyacetone phosphate synthase	ADS	54.6	26	1.66753e+07	2.43043e+07	6.15655e+07	4.28637e+07	5.71138e+07	4.43098e+07	1.75136e+07	1.15958e+07
Tb927.6.1520	Aquaglyceroporin 1	AQP1	41.7	8	418449053	3.8726e+08	5.56376e+08	5.3909e+08	5.61959e+08	6.6995e+08	2.00518e+08	1.98878e+08
Tb927.6.1530	Glutamine amidotransferase class-I, putative	null	36.3	6	1.8276e+07	1.89906e+06	1.86329e+06	8.1383e+06	8.2772e+06
Tb927.6.1570	2-hydroxy-3-oxopropionate reductase, putative	null	73.3	13	2.57508e+08	218446508	270769473	2.75505e+08	2.84399e+08	2.86061e+08	1.5685e+08	1.62963e+08
Tb927.6.1640	single strand-specific nuclease, putative	null	24	4	9.39313e+06	1.0219e+07	1.02478e+07	2.12575e+06		3.93169e+06
Tb927.6.1660	hypothetical protein, conserved	null	32.6	13	2.79734e+07	4.53073e+07	2.87728e+07	3.00189e+07	9.99391e+06	5.39492e+06	1.13727e+07	2.74402e+06
Tb927.6.1770	kinesin, putative	KIN-G	29.6	12	2.23548e+07	1.49102e+07	2.80759e+06	8.11709e+06	2.83675e+07	3.99405e+07	3.04543e+07	3.32811e+07
Tb927.6.1800	protein phosphatase 2C, putative	null	40.8	11	3.96024e+07	5.7158e+07	2.28418e+07	1.67775e+07	9.37025e+06	1.8046e+07	8.7181e+06	1.59078e+06
Tb927.6.1860	conserved protein	null	34.7	5	1.37314e+06	2.12987e+06	1.62563e+06	1.85782e+06	3.86342e+07	4.09716e+07	4.62466e+07	5.08468e+07
Tb927.6.1870	Eukaryotic translation initiation factor 4E-4	EIF4E4	60.9	19	9.20996e+06	3.09269e+06	5.81956e+06	1.9623e+06	2.17321e+07	2.62863e+06	8.5386e+06	1.56367e+06
Tb927.6.1880	aspartyl-tRNA synthetase, putative	null	68	32	5.85938e+07	2.23471e+07	2.60016e+07	1.08838e+07	1.57473e+07	3.02542e+07	2.8065e+07	2.33941e+07
Tb927.6.1900	essential nuclear protein 1, putative	enp1	36.8	15	1.87807e+07	2.17521e+06	5.37203e+06	5.79617e+06	4.29197e+06	4.45865e+06	1.34364e+06	4.7181e+06
Tb927.6.1920	hypothetical protein, conserved	null	21.3	5	1.26138e+06	2.06869e+06	1.7124e+06	997915	4.54578e+06	1.66662e+06	2.60307e+06	1.53824e+06
Tb927.6.1950	N-acetyltransferase B complex (NatB) non catalytic subunit, putative	null	19.5	13	1.99071e+07	2.43144e+06	2.31619e+07	3.82176e+07
Tb927.6.1980	LMBR1-like membrane protein, putative	null	12.5	5	2.63609e+07	2.01099e+07	4.84879e+07	4.15234e+07	2.25198e+07	2.49103e+07	6.21013e+06	6.45025e+06
Tb927.6.1990	hypothetical protein, conserved	null	29	8	6.42174e+06	8.46876e+06	1.58568e+07	2.4246e+07	2.66251e+07	1.9226e+07	1.61544e+06	8.38517e+06
Tb927.6.200	receptor-type adenylate cyclase GRESAG 4, putative	null	3.5	2
Tb927.6.2010	acyl-CoA synthetase, putative	null	30.6	13		0	1.47893e+06			3.52125e+06
Tb927.6.2050	ribosome biogenesis regulatory protein (RRS1), putative	null	37.1	7	4.64302e+06	1.84704e+06	4.41845e+06	997074
Tb927.6.2060	histidyl-tRNA synthetase	null	58.9	22	2.51879e+07	2.48118e+07	1.90255e+07	2.66045e+07	2.62064e+07	2.41431e+07	3.06925e+07	3.4386e+07
Tb927.6.2170	co-chaperone GrpE, putative	null	52.3	15	3.04742e+07	2.51773e+07	3.65912e+07	3.70129e+07	3.64029e+07	3.80584e+07	2.32672e+07	2.20296e+07
Tb927.6.2200	DJ-1 family protein, putative	null	81.7	14	2.02051e+08	1.61271e+08	2.57666e+08	2.64965e+08	1.75876e+08	1.75329e+08	9.48379e+07	9.71255e+07
Tb927.6.2210	hypothetical protein, conserved	null	35.6	23	8.74923e+06	1.41566e+07	5.85626e+06	1.43739e+07		3.6218e+06
Tb927.6.2230	RGG protein	RGG1	30.9	19	4.89206e+07	4.33775e+07	4.63869e+07	3.24081e+07	4.36363e+07	4.66774e+07	3.82726e+07	4.58962e+07
Tb927.6.2250	rac serine-threonine kinase, putative	RAC	34.1	8	5.67574e+07	6.88317e+07	4.44488e+07	6.50395e+07	5.29972e+07	2.22662e+07	1.58735e+07	1.25311e+07
Tb927.6.2320	hypothetical protein, conserved	null	16	2					1.72597e+06	4.65553e+06	7.10857e+06	3.25129e+06
Tb927.6.2340	prefoldin subunit, putative	null	63.3	11	1.89359e+07	1.56887e+07	2.80171e+07	1.67986e+07	2.44158e+07	2.7623e+07	1.79969e+07	2.53502e+07
Tb927.6.2360	adenosine kinase, putative	null	73	21	4.72409e+07	5.99643e+07	3.56153e+07	2.16311e+07	5.83315e+07	7.39167e+07	5.55124e+07	5.40472e+07
Tb927.6.2420	p22 protein precursor	null	62.1	11	2.22218e+08	2.19656e+08	1.69712e+08	1.71613e+08	1.75654e+08	1.96722e+08	1.5378e+08	1.48584e+08
Tb927.6.2460	ubiquitin fusion degradation protein 2, putative	null	23.2	13	2.0903e+07	5.87349e+06	2.92985e+07	1.92266e+07	1.45864e+07	1.3849e+07	1.63085e+07	1.4001e+07
Tb927.6.2490	succinate dehydrogenase subunit 7	SDH7	30.8	7		2.37876e+06	4.91875e+06		4.5983e+06	1.97549e+06	1.63565e+06	3.79546e+06
Tb927.6.2550	RNA-binding protein, putative	TRRM2	47.7	18	3.10896e+07	2.61881e+07	2.74463e+07	3.1115e+07	1.597e+07
Tb927.6.2560	hypothetical protein, conserved	null	24.6	3	2.43628e+06	1.39108e+06	5.01708e+06	1.72628e+07		1.21725e+07
Tb927.6.2600	Protein of unknown function (DUF1077), putative	null	21.7	3	5.41149e+06	7.22725e+06	1.57072e+07	2.05518e+07	1.84e+07	1.99733e+07	2.40593e+06	4.05818e+06
Tb927.6.2640	importin alpha subunit, putative	KAP60	54.2	21	4.26205e+07	6.34144e+07	4.72009e+07	4.90411e+07	5.20601e+07	1.30361e+07	5.83395e+07	6.68329e+07
Tb927.6.2690	ubiquitin carboxyl-terminal hydrolase, putative	null	17.1	8	1.33112e+07	2.62019e+07			1.7845e+07	1.85783e+07	2.04009e+06	1.1153e+06
Tb927.6.2700	small nuclear ribonucleoprotein Sm-E	Sm-E	65.1	4	8.47447e+06	5.97047e+06	3.53984e+06	3.93063e+06	2.00912e+07	3.60778e+06	2.33517e+06	9.34548e+06
Tb927.6.2740	pyridoxal kinase	pdxK	76.3	22	1.77199e+07	3.83068e+07	5.44765e+07	4.97435e+07	1.56124e+08	7.08243e+07	4.98095e+07	4.30369e+07
Tb927.6.2790	L-threonine 3-dehydrogenase	TDH	87.3	31	3.40876e+08	3.58364e+08	3.06278e+08	283665507	5.30419e+08	3.75233e+08	3.32637e+08	3.23865e+08
Tb927.6.2880	kinesin, putative	null	9.9	6	2.80983e+06	5.11646e+06	2.25316e+06	2.37873e+06
Tb927.6.2940	phosphopantothenoylcysteine decarboxylase, putative	PPCDC	64.5	9	4.23781e+07	3.44664e+07	5.43547e+07	6.50206e+07	4.05446e+07	5.12564e+07	1.63492e+07	2.02149e+07
Tb927.6.3050	Aldehyde dehydrogenase 3, putative	ALDH3	35.2	13	1.66168e+07	7.92442e+06	6.57358e+06	5.49989e+06	2.22457e+07	2.07175e+06	2.16248e+06	2.11578e+06
Tb927.6.3100	Intraflagellar transport complex B protein 46 C terminal, putative	IFT46	49.9	12	7.06576e+07	7.60056e+07	7.60764e+07	7.69956e+07	7.89256e+07	8.41413e+07	6.99282e+07	8.77059e+07
Tb927.6.3130	queuine tRNA-ribosyltransferase, putative	null	25.7	6	3.42839e+07	2.86809e+07	30211836	2.35311e+07	3.48145e+07	3.59147e+07	5.8307e+06	4.67707e+06
Tb927.6.3140	Ubiquitin-like protein 11	UBL11	90.5	8	4.31116e+07	5.32862e+07	3.46893e+07	2.72364e+07	3.93585e+07	2.46284e+07	2.62487e+07	3.08834e+07
Tb927.6.3150	Hydin	null	9.8	23	2.53426e+07	1.9085e+07	1.43406e+07	1.36412e+07	1.09485e+07	1.09272e+07	1.04952e+07	1.37789e+07
Tb927.6.3280	cyclosome subunit 1, putative	null	2.3	3	8.42214e+06	3.92887e+06	4.36833e+06	4.0284e+06
Tb927.6.3290	intraflagellar transport protein 20	IFT20	46.9	5	3.37007e+07	2.98605e+07	1.62836e+07	1.48938e+07	1.66591e+07	1.72528e+07	7.38835e+07	4.17971e+06
Tb927.6.3500	endosomal trafficking protein RME-8, putative	null	10	16	3.65679e+07	2.50489e+07	3.27613e+07	2.57184e+07	1.81225e+07	2.44838e+07	4.35152e+07	3.33065e+07
Tb927.6.3540	zinc-finger protein, conserved	null	27.9	8	5.47972e+06				3.21745e+06	2.17062e+06	2.02654e+06	4.50657e+06
Tb927.6.3630	sphingosine 1-phosphate lyase, putative	SPL	48.9	22	3.03894e+07	1.93776e+07	3.28982e+07	2.72453e+07	1.38758e+07	1.37013e+07	9.80945e+06	1.06012e+07
Tb927.6.3640	zinc finger of C3HC4-type, RING/B-box zinc finger, putative	null	18.2	6	3.33437e+07	4.54936e+07	4.72213e+07	3.62754e+07	2.87022e+07	3.53722e+07	2.36728e+07	2.30236e+07
Tb927.6.3650	ADP-ribosylation factor-like protein 3C, putative	ARL3C	72.7	12	8.89338e+07	8.50975e+07	8.2485e+07	6.06411e+07	9.00262e+07	9.77585e+07	7.58957e+07	1.2534e+08
Tb927.6.3670	paraflagellar rod component, putative	PFC8	6.5	12	2.90946e+06	4.39497e+06	1.10052e+07	1.34516e+07
Tb927.6.3800	heat shock 70 kDa protein, mitochondrial precursor, putative	null	88.6	78	1609939312	1589448129	1159813125	1331135578	1608536524	1517591820	1292107040	1438781784
Tb927.6.3840	reticulon domain protein	null	43	8	1.51463e+08	1.47048e+08	1.87426e+08	2.06764e+08	1.24279e+08	106432122	3.10876e+07	2.26398e+07
Tb927.6.3870	RNA-binding protein, putative	SGN1	39.3	7	489058	3.00136e+06	1.74288e+06	4.93388e+06	2.20808e+07	1.74807e+07	3.08908e+07	28243406
Tb927.6.3890	replication factor C, subunit 2, putative	null	42.7	11	6.57969e+06	1.28629e+07	1.60511e+07	1.65053e+07	1.3124e+06	2.82049e+06	2.17318e+06	2.20099e+06
Tb927.6.3940	Autophagy-related protein 27, putative	null	48.9	10	1.25207e+08	9.8513e+07	1.81819e+08	1.86512e+08	1.53311e+08	1.35661e+08	3.14146e+07	2.59314e+07
Tb927.6.400	peptidase M20/M25/M40, putative	null	65.3	19	1.07905e+08	1.25042e+08	1.28535e+08	1.45786e+08	9.27323e+07	1.12114e+08	6.26355e+07	5.83893e+07
Tb927.6.4000	small glutamine-rich tetratricopeptide repeat protein, putative	SGT	80	29	4.22308e+07	4.92612e+07	6.13142e+07	4.7934e+07	5.10543e+07	4.65719e+07	5.0344e+07	3.97273e+07
Tb927.6.4010	Translation machinery associated TMA7, putative	null	26.9	3	5.54379e+06	3.53353e+07	2.22852e+07	3.90652e+06	4.14168e+07	2.96695e+07	3.79126e+07	3.9103e+07
Tb927.6.4020	hypothetical protein, conserved	null	69.8	6	6.81079e+07	6.17863e+07	6.78705e+07	7.55871e+07	7.69556e+07	8.56812e+07	3.83191e+07	3.05083e+07
Tb927.6.4090	chaperonin HSP60, mitochondrial precursor, putative	HSP60	33.8	14	2.90266e+07	2.38644e+07	3.08747e+07	3.42448e+07	2.16746e+07	1.96773e+07	1.35743e+07	1.13195e+07
Tb927.6.4140	paraflagellar rod component, putative	PFC4	89.6	10	1.91551e+08	1.46097e+08	1.63101e+08	1.59319e+08	1.82326e+08	1.42918e+08	1.0194e+08	6.36676e+07
Tb927.6.4180	FUN14 family, putative	POMP32	42.3	6	3.12426e+07	2.97147e+07	7.31809e+07	4.7849e+07	2.56713e+07	3.19354e+07	1.08226e+07	1.45494e+07
Tb927.6.4210	aldehyde dehydrogenase, putative	ALDH	47.7	16	9.02118e+06			2.62931e+06
Tb927.6.4230	hypothetical protein, conserved	null	4	2	2.17292e+07	2.54467e+07	3.27493e+07	2.95941e+07	3.64351e+07	3.23737e+07	1.69069e+07	1.18241e+07
Tb927.6.4250	hypothetical protein, conserved	null	23.3	3	3.22402e+07	3.35463e+07	5.08849e+07	5.0383e+07	4.02729e+07	4.14587e+07	1.25516e+07	1.49845e+07
Tb927.6.4260	hypothetical protein, conserved	null	12.4	3	1.16324e+07	1.0775e+07	2.14416e+07	1.72053e+07	1.53498e+07	1.71751e+07	5.36042e+06	1.18725e+07
Tb927.6.4300	glyceraldehyde 3-phosphate dehydrogenase, glycosomal	GAPDH	88.9	37	3245002193	3207347270	5165562014	5184206253	3371026133	3095854109	1720343824	1578612348
Tb927.6.4320	Protein of unknown function (DUF2817), putative	null	49.1	15	2.9028e+07	3.02071e+07	4.12701e+07	4.22958e+07	6.62194e+07	6.41144e+07	2.8984e+07	3.92568e+07
Tb927.6.4340	U6 snRNA-associated Sm-like protein LSm5p	TbLSm5	53.8	4	1.22762e+07	1.3292e+07	2.07977e+06	1.16273e+07
Tb927.6.4350	ribosomal RNA assembly protein, putative	null	29.3	6			8.80261e+06		1.19507e+07	9.67392e+06	1.68665e+06	2.1773e+06
Tb927.6.4370	eukaryotic translation initiation factor 3 subunit d	EIF3D	77.9	47	7.38358e+07	7.67581e+07	5.11491e+07	4.70434e+07	9.11964e+07	9.36005e+07	1.06517e+08	1.18743e+08
Tb927.6.4390	kinesin, putative	KHC1	9.9	6	3.72936e+07	3.66898e+07	3.61129e+07	2.011e+07	3.80991e+07	4.13009e+07	7.95626e+06	1.57857e+07
Tb927.6.4440	RNA-binding protein 42 (RNA-binding motif protein 42)	RBP42	63.6	18	7.74291e+07	7.49751e+07	7.64726e+07	5.73181e+07	1.2814e+08	1.19285e+08	1.2124e+08	1.25336e+08
Tb927.6.4460	S-adenosylmethionine decarboxylase	AdoMetDC	46.2	11	1.40126e+07	1.90707e+07	6.99826e+06	1.77426e+07	1.81143e+07	2.33286e+07	7.05523e+06	2.97865e+06
Tb927.6.4480	valyl-tRNA synthetase, putative	ValRS	66.8	55	3.66328e+07	3.36743e+07	2.9111e+07	3.2577e+07	3.57615e+07	3.26234e+07	1.95057e+07	1.65729e+07
Tb927.6.4500	conserved repeat domain containing protein, putative	null	47.3	7	1.18858e+08	1.38236e+08	2.02415e+08	2.21372e+08	1.5089e+08	1.60775e+08	6.02335e+07	6.14066e+07
Tb927.6.4520	Tumour suppressor, Mitostatin, putative	null	24.8	11	1.20989e+07	1.7356e+07	1.28827e+07	1.12824e+07	3.73397e+06	2.97046e+06	2.96294e+06	2.10647e+06
Tb927.6.4550	hypothetical protein, conserved	null	6.4	2	3.6526e+06	2.01125e+07	9.07141e+06	8.67071e+06
Tb927.6.4590	glutamyl-tRNA synthetase, putative		65.4	35	8.20799e+07	7.20399e+07	7.88861e+07	9.05929e+07	1.05895e+08	8.94938e+07	5.93634e+07	5.03654e+07
Tb927.6.4610	Ankyrin repeats (3 copies), putative	null	19.4	7	2.83164e+06	7.61131e+06	2.69726e+06	3.14852e+06	5.27143e+06	1.34713e+07
Tb927.6.4630	kinetoplastid-specific phospho-protein phosphatase, putative	null	23	5	1.37432e+07	1.52488e+07	2.45486e+07	2.27613e+07	1.14306e+07	2.10925e+07	2.02944e+06	1.17581e+06
Tb927.6.4650	UV excision repair RAD23 protein, putative	null	89.9	18	8.34364e+06	1.2209e+07	2.12887e+06	1.8772e+06	1.31521e+07	1.70909e+07	1.07967e+07	1.10151e+07
Tb927.6.4670	MORN repeat-containing protein 1	MORN1	74.9	31	7.6952e+07	1.07449e+08	8.98309e+07	7.01765e+07	6.97399e+07	8.31253e+07	7.28945e+07	5.61494e+07
Tb927.6.4710	calmodulin, putative	null	13.8	6	849279	3.38718e+06	4.55444e+06	5.54579e+06
Tb927.6.4760	T-complex protein 11, putative	null	14.2	7	1.96439e+07	2.35952e+07	1.22203e+07	1.9098e+07	3.47968e+07	3.79067e+07	2.62852e+07	3.66225e+07
Tb927.6.4770	protein mkt1, putative	MKT1	64.5	39	6.61692e+07	6.0918e+07	5.72231e+07	5.98846e+07	5.13078e+07	5.27133e+07	5.30576e+07	6.53306e+07
Tb927.6.4920	S-adenosylmethionine synthetase, putative	METK1	69.8	33	2.36812e+07	2.47866e+07	2.97144e+07	2.00109e+07	3.96957e+07	4.74546e+07	5.17516e+07	4.43329e+07
Tb927.6.4950	Protein mago nashi homolog	MAGOH	26.9	5	9.15847e+06	3.76647e+06	4.30645e+06	4.60965e+06	9.50002e+06	9.20459e+06	8.97463e+06	1.78497e+07
Tb927.6.4970	serine/arginine-rich protein specific kinase SRPK, putative	null	42.3	23	1.4146e+07	9.3822e+06	1.14623e+07	8.88103e+06	1.4392e+07	1.56299e+07	1.2053e+07	9.61543e+06
Tb927.6.4980	40S ribosomal protein S14	RPS14	75	15	1.33231e+08	1.62492e+08	1.62733e+08	1.45441e+08	1.36864e+08	1.52656e+08	1.84958e+08	1.96172e+08
Tb927.6.4990	mitochondrial ATP synthase delta chain	null	75.3	15	2.85747e+07	2.53358e+07	3.49471e+07	3.50499e+07	3.4221e+07	3.54305e+07	1.74477e+07	1.24805e+07
Tb927.6.5010	hypothetical protein, conserved	null	20.1	5	1.95802e+06	4.87624e+06	4.08772e+06	2.49212e+06	1.13319e+07	9.36271e+06	9.10527e+06	1.54911e+07
Tb927.6.5030	Component of motile flagella protein 46	CMF46	30.4	13	6.311e+06	5.70691e+06	6.47071e+06	8.70141e+06
Tb927.6.5070	hypothetical protein, conserved	null	63.7	31	4.06403e+08	4.02005e+08	3.10281e+08	3.02643e+08	3.43849e+08	3.41217e+08	2.65947e+08	3.33822e+08
Tb927.6.5130	60S acidic ribosomal protein P2, putative	null	86	10	3.99963e+08	3.8701e+08	291126787	2.20025e+08	343346635	3.54101e+08	4.00276e+08	4.01652e+08
Tb927.6.560	cysteine peptidase C (CPC)	catB	5	2	3.30348e+07	4.65973e+07	3.03891e+07	3.2404e+07	3.73436e+07	3.77528e+07	4.79043e+07	4.35418e+07
Tb927.6.620	hypothetical protein, conserved	null	11.4	19	5.77985e+06	5.87124e+06
Tb927.6.630	hypothetical protein, conserved	null	19.6	8	4.72974e+08	5.3811e+08	5.89391e+08	2.26575e+06	9.36453e+06			0
Tb927.6.640	ApaH-like phosphatase ALPH1	ALPH1	30.2	14	3.53133e+07	3.18648e+07	3.58088e+07	3.86194e+07	4.24593e+07	4.59142e+07	2.05076e+07	2.57702e+07
Tb927.6.700	alanyl-tRNA synthetase, putative	null	57.1	48	2.89766e+07	2.68548e+07	2.07319e+07	2.73145e+07	2.50389e+07	2.05798e+07	2.09489e+07	2.28966e+07
Tb927.6.720	40S ribosomal protein L14, putative	null	42.9	16	1.28137e+08	1.26406e+08	9.63097e+07	1.02223e+08	1.05199e+08	9.6373e+07	120535536	9.52529e+07
Tb927.6.840	hypothetical protein, conserved	null	41	8	1.42635e+07	1.47226e+07	8.7321e+06	2.93308e+06
Tb927.6.850	ccr4-not transcription complex subunit 2	NOT2	31.2	8	1.18459e+07	1.35093e+07	7.50391e+06	1.05175e+07	8.83128e+06	8.62342e+06	1.92429e+06	5.85701e+06
Tb927.6.950	cysteinyl-tRNA synthetase, putative	null	56.9	39	4.64292e+07	3.7706e+07	3.54671e+07	5.71848e+07	1.73014e+07	9.18238e+06	2.33384e+07	2.82039e+07
Tb927.6.980	cysteine peptidase, Clan CA, family C1, Cathepsin L-like	CP	25.1	6	5.83338e+08	5.40744e+08	1.89808e+08	4.05581e+08	208031901	2.69892e+08	2.74787e+08	2.01542e+08
Tb927.7.1050	40S ribosomal protein S16, putative	null	60.4	15	1.4091e+08	115754540	1.87289e+08	1.89419e+08	1.42463e+08	1.38018e+08	7.8935e+07	6.73176e+07
Tb927.7.1060	ISWI complex protein	FYRP	31.4	10	2.61248e+06		1.22159e+07		1.18402e+07	1.20204e+07	7.71239e+06	6.71419e+06
Tb927.7.1080	hypothetical protein, conserved	null	28.1	7	2.15302e+06	2.45518e+06	5.03818e+06	1.38929e+06				1.96056e+06
Tb927.7.1100	hypothetical protein, conserved	null	24.7	11	8.89173e+06	5.60004e+06	1.24342e+07	5.3889e+06	9.54465e+06	7.39934e+06	1.12132e+07	1.00778e+07
Tb927.7.1110	asparagine synthetase a, putative	null	63.8	18	6.63556e+07	7.94275e+07	5.805e+07	5.88138e+07	5.97462e+07	5.39799e+07	6.49307e+07	6.68749e+07
Tb927.7.1130	trypanothione/tryparedoxin dependent peroxidase 2	TDPX2	58	9			4.94009e+06		4.42008e+06	1.15608e+07
Tb927.7.1170	RNA-binding protein Y14	Y14	61.6	6	7.17639e+06	2.35188e+06	1.22747e+06	3.65136e+06	7.00925e+06	2.81266e+06	3.43941e+06	2.99691e+06
Tb927.7.1300	protein disulfide isomerase, putative	null	65.8	26	1.6146e+08	1.63305e+08	2.60116e+08	2.69982e+08	2.05077e+08	2.14947e+08	8.10326e+07	7.69156e+07
Tb927.7.1310	hypothetical protein, conserved	null	20.3	17	6.30492e+06	6.25694e+06	2.42645e+06	1.19099e+07
Tb927.7.1340	10 kDa heat shock protein, putative	HSP10	77	10	1859585102	1681709617	1406508823	1388552846	1143636090	1214700612	1300900035	1377106972
Tb927.7.1460	hypothetical protein, conserved	null	11.3	5	1.475e+07	1.03892e+07	8.95587e+06	7.9569e+06
Tb927.7.1630	hypothetical protein, conserved	null	72.7	10		4.58573e+06		8.84372e+06				1.72146e+06
Tb927.7.1670	Eukaryotic translation initiation factor 4E type 6	eif4e6	55.4	8	1.15515e+07	1.12674e+07	6.08941e+06	3.80239e+06		4.17032e+06		6.16265e+06
Tb927.7.1750	60S ribosomal protein L7, putative	null	65.3	25	1.56407e+08	1.38072e+08	1.90707e+08	2.09976e+08	1.87783e+08	1.95913e+08	1.37846e+08	1.69115e+08
Tb927.7.1780	Adenine phosphoribosyltransferase, putative	null	60	12	1.31902e+07	1.12548e+07	7.3041e+06	8.34454e+06	1.14328e+07			1.41224e+06
Tb927.7.1790	Adenine phosphoribosyltransferase, putative	null	69.6	13	5.10945e+07	5.08346e+07	7.30984e+07	7.41923e+07	1.11072e+08	9.02462e+07	4.85962e+07	3.26965e+07
Tb927.7.190	thimet oligopeptidase, putative	THOP1	64.4	42	1.80889e+07	1.16039e+07	2.35262e+07	2.1351e+07	1.45441e+07	1.88292e+07	1.29691e+07	3.76113e+06
Tb927.7.1910	pyridoxal phosphate containing glycine decarboxylase, putative	GCVP	44.8	27	6.54453e+06	4.68438e+06	7.29862e+06	1.62309e+07	5.98593e+06	2.87062e+06	2.85873e+06	1.53668e+06
Tb927.7.1920	paraflagellar rod component, putative	PFC5	51.6	18	2.60313e+07	2.46326e+07	2.0688e+07	1.80451e+07	2.69429e+07	2.98387e+07	1.60679e+07	2.32166e+07
Tb927.7.1970	retrotransposon hot spot protein 7 (RHS7), putative	null	5.8	2	3.70547e+07	5.00061e+07	4.91575e+07	5.67088e+07	3.75505e+07	5.29043e+07	6.21373e+07	7.11376e+07
Tb927.7.2070	heat shock protein DNAJ, putative	null	39.6	9	1.23528e+07	9.69568e+06	1.01272e+07	9.73617e+06	1.50669e+07	14966721	1.19898e+07	1.81041e+07
Tb927.7.210	Proline dehydrogenase, mitochondrial	PRODH	68.2	26	1.59231e+08	1.93331e+08	1.43662e+08	1.74796e+08	2.84367e+07	2.33817e+07	1.00381e+07	7.27703e+06
Tb927.7.2100	GMP synthase [glutamine-hydrolysing]	GMPS	62.5	30	8.77119e+06	2.07068e+06	1.15804e+07	1.18821e+07	3.72902e+07	2.12565e+07	5.91199e+06	2.33397e+07
Tb927.7.2120	hypothetical protein, conserved	null	58.1	15	3.98837e+07	2.11638e+07	2.47626e+07	2.97976e+07	2.47479e+07	1.69503e+07	1.82299e+07	2.07142e+07
Tb927.7.2160	hypothetical protein, conserved	null	43.1	13	3.84047e+06	2.82353e+06	1.24034e+07	6.74125e+06	2.30099e+07	2.48373e+06	2.56724e+06	1.24488e+07
Tb927.7.2170	Nucleolar protein 168	NOP168	31.6	37			3.82822e+06		4.81856e+06	1.82862e+07	8.73822e+06	3.89112e+06
Tb927.7.2190	translocon-associated protein (TRAP), alpha subunit, putative	null	24.8	9	8.04631e+07	7.53886e+07	1.16055e+08	1.24066e+08	8.43184e+07	8.52676e+07	4.02474e+07	4.36555e+07
Tb927.7.2240	hypothetical protein, conserved	null	50.4	27	6.95132e+06	1.29421e+07	1.61674e+07	1.72544e+07	7.66388e+07	7.97021e+07	6.47416e+07	5.42204e+07
Tb927.7.2300	Nucleoporin NUP132	NUP132	26.1	19	1.79254e+07	2.02759e+07	1.87701e+07	1.61601e+07	7.05407e+06	8.81769e+06	1.56251e+07	5.96046e+06
Tb927.7.2330	Protein of unknown function (DUF1663), putative	null	15.3	4	7.05018e+07	8.51514e+07	8.28419e+07	7.32404e+07	5.52646e+07	6.51194e+07	5.25362e+07	5.88692e+07
Tb927.7.2370	40S ribosomal protein S15, putative	null	62.5	9	9.41607e+07	1.02222e+08	1.01878e+08	1.00829e+08	5.53408e+07	5.17357e+07	5.43991e+07	5.14298e+07
Tb927.7.2380	hypothetical protein, conserved	null	88.5	8	2.23408e+07	2.1046e+07	1.32729e+07	1.86918e+07
Tb927.7.2390	Tripartite attachment complex protein 102	TAC102	36.8	23	5.40645e+07	3.96637e+07	4.31578e+07	3.31876e+07	2.25451e+07	2.61209e+07	1.22909e+07	9.47962e+06
Tb927.7.240	40S ribosomal protein S33, putative	null	55.3	7	2.56981e+07	2.65445e+07	1.83318e+07	2.12335e+07	4.32031e+07	2.72561e+07	3.37373e+07	2.5031e+07
Tb927.7.2400	tyrosyl-tRNA synthetase, putative	null	52	17	2.44725e+07	1.88117e+07	1.784e+07	1.60019e+07	1.33055e+07	1.79903e+07	1.06912e+07	1.44163e+07
Tb927.7.2440	pyrroline-5-carboxylate reductase, putative	P5CR	37.4	8	1.7971e+07	1.51406e+07	1.84239e+07	3.44209e+07	2.63875e+07	27476106	1.55202e+07	8.61175e+06
Tb927.7.2500	proteasome regulatory ATPase subunit 1	null	56.5	20	9.05394e+07	1.05817e+08	4.32106e+07	8.10033e+07	8.22745e+07	8.40839e+07	6.27748e+07	5.59586e+07
Tb927.7.2550	proteasome regulatory ATPase subunit 5	RPT5	62.9	23	3.92697e+07	5.03523e+07	3.52908e+07	3.33774e+07	3.78936e+07	4.13582e+07	4.5035e+07	3.97396e+07
Tb927.7.2570	mitochondrial RNA binding protein 1	null	59.8	17	1.13741e+07	1.46114e+07	2.15685e+07	1.15652e+07	1.80863e+07	2.25828e+07	1.94647e+07	1.7001e+07
Tb927.7.2590	prefoldin, putative	null	68.2	7	2.11437e+07	1.76761e+07	2.18061e+07	1.67214e+07	5.43765e+07	8.68676e+06	2.41402e+07	3.63592e+06
Tb927.7.2640	cytoskeleton associated protein, putative	null	57.6	32	2.58526e+08	2.29835e+08	2.00639e+08	2.15636e+08	1.56332e+08	2.05588e+08	2.02233e+08	1.74752e+08
Tb927.7.2650	hypothetical protein, conserved	null	50.7	16	2.26586e+08	2.365e+08	2.03484e+08	2.44383e+08	162349977	227471794	1.65493e+08	2.3702e+08
Tb927.7.2660	zinc finger protein family member, putative	ZC3H20	37.5	5	2.78666e+07	1.21313e+07	2.6552e+07	2.51636e+07	2.22776e+07	2.3511e+07	1.53433e+07	5.50193e+06
Tb927.7.2670	zinc finger protein family member, putative	ZC3H21	47.1	15	4.15747e+07	3.09628e+07	4.05119e+07	4.41443e+07	4.60481e+07	4.676e+07	2.21788e+07	1.91848e+07
Tb927.7.270	Ribosome production factor 2 homolog	RPF2	44.6	13	9.10529e+06	9.38564e+06	2.13869e+06	3.08149e+06	1.06098e+07	2.93924e+06	2.8264e+06	8.71578e+06
Tb927.7.2700	NADH-cytochrome b5 reductase, putative	B5R	74.2	21	5.7155e+06	5.41864e+06	2.18655e+06	3.90959e+06	4.27469e+07	1.40959e+07	3.78011e+06	2.18489e+06
Tb927.7.2710	NADH-cytochrome b5 reductase, putative	null	49.5	10	1.96973e+06	7.86754e+06	8.44262e+06	1.60369e+07	2.73575e+07	3.39521e+07	8.55371e+06	1.56547e+07
Tb927.7.2750	calcium/calmodulin-dependent protein kinase, putative	null	8.8	2	1.38278e+06	1.4156e+06	4.64845e+06	3.25655e+06	4.31157e+06
Tb927.7.2780	hypothetical protein, conserved	XAC1	68.4	6	3.22017e+07	1.87425e+07	1.47409e+07	1.62776e+07	3.16308e+07	1.88016e+07	2.15635e+07	1.68663e+07
Tb927.7.2790	Component of motile flagella 10	CMF10	20.7	9	1.84816e+07	1.77074e+07	2.20129e+07	6.89382e+06	9.69869e+06	1.38073e+07	8.75135e+06	9.48899e+06
Tb927.7.280	cyclophilin-type peptidyl-prolyl cis-trans isomerase, putative	PPIase	76	12	1.8404e+07	1.83636e+07	1.04201e+07	9.51514e+06	2.04079e+07	2.66663e+07	1.25381e+07	1.84128e+07
Tb927.7.2940	histone H2A, putative	null	59	9	1.8717e+08	186539923	1.77718e+08	1.7096e+08	3.48812e+08	2.42759e+08	1.87342e+08	141375538
Tb927.7.2980	Nitroreductase family, putative	null	92.6	23	1.43941e+07	1.00379e+07	2.79473e+07	3.74272e+07	5.39211e+08	3.02726e+08	1.36019e+08	6.76826e+07
Tb927.7.3040	F-box and WD40 domain containing protein	null	57	19		7.89807e+06			3.14657e+07	2.65555e+07	2.07472e+07	3.91541e+06
Tb927.7.3070	UAA transporter family, putative	null	7.2	3	4.25738e+06	2.52936e+06	6.33592e+06	3.91981e+06	3.37715e+06	5.09331e+06	1.88833e+06	4.10311e+06
Tb927.7.3120	small nuclear ribonucleoprotein SmD1	Sm-D1	46.2	4	2.29076e+07	1.84886e+07	2.61781e+07	3.14477e+07	2.73444e+07	2.8628e+07	1.19782e+07	1.0515e+07
Tb927.7.3130	Transition Zone Protein 103 kDa	TZP103	5.9	4					5.94003e+06	3.26457e+06	2.64687e+06	1.82414e+06
Tb927.7.3160	Cytoplasmic dynein 1 heavy chain (DYNC1H1), putative	null	3	10	8.75016e+06	5.20357e+06	939764	4.74562e+06
Tb927.7.3170	Beta-lactamase superfamily domain containing protein, putative	null	13.8	5	2.00737e+07	1.09902e+07	1.29484e+07	1.54296e+07	3.51419e+06	8.00113e+06	1.63158e+07	1.34115e+07
Tb927.7.3330	Flagellar attachment zone protein 10	FAZ10	58.2	53	6.64934e+08	6.5602e+08	929204025	7.76193e+08	6.89063e+08	6.99404e+08	4.90082e+08	5.54837e+08
Tb927.7.3370	Intraflagellar transport protein 74, putative	IFT74	57.6	31	4.97333e+07	5.66429e+07	4.80886e+07	4.27702e+07	4.6901e+07	5.35444e+07	5.33816e+07	4.85238e+07
Tb927.7.3410	centrin-4	Centrin4	79.2	10	7.94173e+07	8.4217e+07	7.68954e+07	6.20617e+07	7.66428e+07	8.81547e+07	6.86889e+07	7.9705e+07
Tb927.7.3430	cyclophilin-type peptidyl-prolyl cis-trans isomerase, putative	PPIase	36.4	5	3.57305e+06	5.73115e+06	2.32677e+06	2.34564e+06	4.07862e+06	3.9325e+06	1.73032e+06	2.17285e+06
Tb927.7.3440	I/6 autoantigen	null	75.6	22	2.57481e+08	2.58427e+08	3.18108e+08	3.54413e+08	4.0546e+08	3.939e+08	238930318	2.0057e+08
Tb927.7.3450	protein I/6	null	71.8	5	8.01561e+07	7.52629e+07	6.61101e+07	6.846e+07	5.34254e+07	5.30905e+07	3.4733e+07	4.02504e+07
Tb927.7.3500	Prostaglandin E synthase	null	60.9	19	1.02432e+06	7.33097e+06	8.41816e+06	1.96009e+07	8.98836e+06	3.36346e+06	5.63934e+06	2.49887e+06
Tb927.7.3520	Mitochondrial pyruvate carrier 2	MPC2	42.5	3	2.8416e+06	1.6739e+06	8.37595e+06	8.12808e+06	8.08527e+06	5.9448e+06	1.91705e+06	2.2277e+06
Tb927.7.3540	hypothetical protein, conserved	null	12.5	2	1.8041e+07	23051677	2.55663e+07	2.07552e+07	3.02004e+07	2.07296e+07	4.90552e+07	3.82901e+06
Tb927.7.3550	cytoskeleton associated protein, putative	WCB	60.7	67	3.26058e+08	3.39775e+08	3.49521e+08	3.52417e+08	3.65938e+08	4.12228e+08	443363085	3.71809e+08
Tb927.7.3560	Component of motile flagella 7	CMF7	13.1	14	1.29768e+07	2.14375e+07	6.17838e+06	1.04329e+07	2.25687e+07	3.56745e+07	1.12951e+07	1.77809e+07
Tb927.7.3620	tyrosyl-tRNA synthetase	TyrRS	66.6	26	1.95591e+07	2.95628e+07	3.61316e+07	2.13173e+07	3.21476e+07	2.63924e+07	1.88095e+07	1.78414e+07
Tb927.7.3630	TPR-repeat-containing chaperone protein DNAJ, putative	null	37.3	16	4.13201e+07	3.40205e+07	5.48375e+07	4.25175e+07	2.77473e+07	3.92979e+07	1.93105e+07	1.37948e+07
Tb927.7.3700	hypothetical protein, conserved	null	16.4	3	2.38867e+06	2.45618e+06	3.19051e+06	1.56115e+06
Tb927.7.3740	SUMO-interacting motif-containing protein	null	60.5	38	8.02631e+07	6.18928e+07	5.98869e+07	6.55576e+07	7.37004e+07	7.20128e+07	7.2195e+07	6.45026e+07
Tb927.7.3750	TFIIF-stimulated CTD phosphatase, putative	null	20.2	3	3.42871e+06		7.31013e+06	4.63316e+06
Tb927.7.3770	Bifunctional NAD(P)H-hydrate repair enzyme	nnr	32.7	12	1.86557e+07	2.50138e+07	2.76938e+07	3.28542e+07	2.45265e+07	3.20354e+07	1.23095e+07	1.89489e+07
Tb927.7.3810	'Cold-shock' DNA-binding domain containing protein, putative	null	21.5	7	8.79829e+06	8.5204e+06	1.52816e+06	9.38359e+06	1.54357e+06	1.23389e+06	1.59018e+06	2.18477e+06
Tb927.7.3880	Basal body protein	BBP87	29.1	14	1.01633e+07	9.4795e+06	1.38024e+07	6.80578e+06	5.65575e+06	8.0804e+06	5.33625e+06	1.73423e+06
Tb927.7.3940	mitochondrial carrier protein	MCP16	45.3	16	5.11614e+06	3.31951e+06	1.48088e+07	1.34978e+07	1.55502e+07	1.71289e+07	1.0368e+07	1.49496e+07
Tb927.7.3970	hypothetical protein, conserved	null	27.5	7	1.3721e+07	9.41123e+06	1.0255e+07	6.65975e+06	6.11612e+06
Tb927.7.3980	tc40 antigen-like	null	42.6	27	5.26753e+07	4.80103e+07	82037714	6.06301e+07	5.07198e+07	5.8551e+07	3.37527e+07	3.24247e+07
Tb927.7.4000	glutathione synthetase, putative	null	27.9	11	7.98507e+06	1.84175e+07	2.11171e+07	2.69139e+07	3.72178e+07	2.28945e+07	1.09531e+07	9.10562e+06
Tb927.7.4060	cysteine peptidase, Clan CA, family C2, putative	null	99.1	6	1.39344e+08	153052377	1.43498e+08	1.41655e+08	1.19203e+08	1.16767e+08	8.89172e+07	6.74144e+07
Tb927.7.4070	cysteine peptidase, Clan CA, family C2, putative	null	95.8	17	1.73471e+08	1.60395e+08	1.92852e+08	1.55256e+08	1.84527e+08	1.83629e+08	1.81175e+08	2.27677e+08
Tb927.7.4170	Fatty acid elongase	ELO2	23.6	5	1.77493e+07	2.71215e+07	3.62189e+07	3.34106e+07	5.24445e+07	4.05759e+07	1.57254e+07	7.1511e+06
Tb927.7.4180	Fatty acid elongase	ELO1	41	10	5.84381e+07	5.41846e+07	9.30801e+07	8.54921e+07	9.08406e+07	9.12953e+07	3.28695e+07	3.79899e+07
Tb927.7.4220	WD domain, G-beta repeat/Dip2/Utp12 Family, putative	null	34.1	20					2.60585e+06	1.25966e+07	7.32238e+06	1.60205e+06
Tb927.7.4290	Nuclear distribution protein C homolog	NUDC	56.6	17	1.38719e+08	1.15787e+08	1.83102e+08	1.61857e+08	1.78898e+08	1.51061e+08	1.33413e+08	8.44029e+07
Tb927.7.4340	Protein of unknown function (DUF1253), putative	null	13.1	8	2.46305e+07	3.04258e+07	2.34883e+06	3.95607e+06	2.14815e+06	1.65313e+06	1.62813e+07	2.20712e+07
Tb927.7.4390	threonine synthase, putative	null	70.7	38	1.82049e+07	1.56797e+07	2.12533e+07	1.89608e+07	4.08786e+07	3.16066e+07	3.00827e+07	3.17784e+07
Tb927.7.4400	inositol hexakisphosphate kinase	IP6K	2	2	2.73794e+06	3.4109e+06	6.39708e+06	5.18324e+06	0
Tb927.7.4420	proteasome alpha 3 subunit, putative	null	69.6	17	1.09156e+08	9.88619e+07	145585698	117783465	1.93861e+08	2.239e+08	1.24424e+08	1.29211e+08
Tb927.7.4450	SUMO-interacting motif-containing protein	NuSAP3	27.2	13	2.59552e+08	1.65177e+08	2.01501e+08	1.94235e+08
Tb927.7.4470	hypothetical protein, conserved	null	30.1	6	6.69673e+07	6.14478e+07	5.42662e+07	64679474	3.3001e+07	4.07995e+07	4.50654e+07	4.49878e+07
Tb927.7.4480	adenosine 5'-monophosphoramidase, putative	null	75.9	8	1.40361e+08	1.22417e+08	1.04186e+08	1.76111e+08	1.15586e+08	1.21441e+08	9.3016e+07	1.17378e+08
Tb927.7.4490	hypothetical protein, conserved	null	1	2					5.93985e+07	5.04043e+07	3.04516e+06	2.52774e+06
Tb927.7.4500	PX domain containing protein, putative	null	54.4	17	1.3499e+08	1.4565e+08	1.10662e+08	1.22775e+08	1.20524e+08	1.14026e+08	161657282	1.54704e+08
Tb927.7.4520	Thioredoxin-like, putative	null	69.7	22	1.88451e+08	185897840	1.70148e+08	1.86394e+08	1.46843e+08	1.22025e+08	8.3888e+07	8.16678e+07
Tb927.7.4550	Mitochondrial ribosomal protein L7/L12	MRPL7/12	50.3	7	5.27038e+06	2.29017e+06	3.91552e+06	3.47588e+06
Tb927.7.4570	inosine-guanine nucleoside hydrolase	IG-NH	61.6	16	3.04195e+08	3.11858e+08	5.00623e+08	4.78194e+08	4.02091e+08	4.21064e+08	1.85615e+08	2.22022e+08
Tb927.7.4690	hypothetical protein	null	10.3	2	2.23411e+06	1.83993e+06	7.29766e+06	5.96812e+06		0
Tb927.7.470	Enriched in surface-labeled proteome protein 14	ESP14	40.7	9	7.55581e+07	7.36034e+07	9.42807e+07	1.33366e+08	6.77205e+07	8.78761e+07	2.94611e+07	3.00158e+07
Tb927.7.4700	WD domain, G-beta repeat, putative	null	53.3	26	170723524	133662369	1.95987e+08	9.9446e+07	1.18424e+08	1.24618e+08	1.08718e+08	8.99293e+07
Tb927.7.4750	hypothetical protein, conserved	null	12.6	3				0	6.73267e+06	6.32103e+06	2.08939e+06	1.8853e+06
Tb927.7.4770	cyclophilin-type peptidyl-prolyl cis-trans isomerase, putative	PPIase	62.6	9	4.40125e+08	3.85326e+08	5.14971e+08	5.66794e+08	4.19102e+08	456928979	1.94407e+08	4.84447e+08
Tb927.7.4820	Trm112p-like protein, putative	null	70.9	5				1.64774e+07	2.47393e+07	1.45424e+06	1.39002e+06	1.13458e+07
Tb927.7.4840	hypothetical protein, conserved	null	31.1	7	1.33992e+06	1.94646e+06	5.31351e+06	1.76223e+06	6.49366e+06	5.11937e+06	850376	7.07508e+06
Tb927.7.4870	hypothetical protein, conserved	null	21.9	5	4.00807e+06	1.9205e+07	1.05966e+07	5.72228e+06
Tb927.7.4900	5'-3' exoribonuclease A	XRNA	37.8	38	1.94447e+07	2.17671e+07	1.88077e+07	2.99673e+07	3.94368e+07	3.45581e+07	5.49218e+07	4.56596e+07
Tb927.7.4910	hypothetical protein, conserved	null	42.8	14	9.97243e+06	1.35966e+07	1.10725e+07	1.17691e+07	8.85188e+06	1.92364e+07	3.98782e+06	2.53869e+06
Tb927.7.4960	hypothetical protein, conserved	null	11.3	4	2.9071e+07	3.20332e+07	1.81241e+06	2.83049e+06
Tb927.7.4970	glutamine synthetase, putative	GS	69.3	19			1.34479e+07		2.00405e+07		2.96188e+06
Tb927.7.4990	hypothetical protein, conserved	null	10.7	5	1.04903e+07	1.16756e+07	1.37039e+07	2.14422e+06	3.90343e+06	1.84681e+06	7.05182e+06	4.47876e+06
Tb927.7.5020	60S ribosomal protein L19, putative	null	23.8	11	1.09351e+08	9.56309e+07	9.09557e+07	9.31315e+07	9.11448e+07	1.14445e+08	7.69547e+07	7.31899e+07
Tb927.7.5030	hypothetical protein, conserved	null	6.7	2	9.81882e+06	9.63573e+06	1.99768e+06	2.49201e+06	1.3846e+07	2.20637e+06	2.08306e+06	5.52498e+06
Tb927.7.5160	deoxyuridine triphosphatase, putative	null	58.9	14			2.57198e+06		1.30957e+07	1.00284e+07	7.68388e+06	7.02404e+06
Tb927.7.5180	60S ribosomal protein L23a, putative	null	61.6	15	3.11461e+07	2.971e+07	9.64783e+07	6.08182e+07	5.09745e+07	5.86501e+07	5.59457e+07	3.97233e+07
Tb927.7.5190	hypothetical protein, conserved	null	5.2	4	1.93904e+07	2.48194e+07	1.13221e+07	1.03082e+07	1.87875e+07	9.15696e+06	9.06455e+06	5.66136e+06
Tb927.7.5210	Putative Phosphatase/Protein of unknown function DUF89, putative	null	49	26	1.05814e+07	1.62909e+07	1.19464e+07	5.42793e+06	9.50364e+06	9.85441e+06	1.21315e+07	9.41096e+06
Tb927.7.5340	cAMP response protein 3	CARP3	48.2	17	4.2884e+07	3.78299e+07	2.53258e+07	4.14153e+07	4.3749e+07	4.76143e+07	2.46518e+07	2.87126e+07
Tb927.7.540	chaperone protein DnaJ, putative	null	13.3	6	1.15655e+06	1.12939e+06	1.43569e+06	3.29078e+06				5.79602e+06
Tb927.7.5480	dihydrofolate reductase-thymidylate synthase	DHFR-TS	47.1	17	8.08264e+07	1.05573e+08	8.34113e+06	8.61756e+07	4.87948e+06	1.49877e+07	2.33159e+07	2.10346e+07
Tb927.7.550	WD domain, G-beta repeat, putative	null	4.4	2	7.75721e+06	6.25066e+06	6.88994e+06	1.95729e+06	1.54155e+07	1.59428e+07	1.46798e+07	1.39551e+07
Tb927.7.5580	cell cycle associated protein MOB1-B	MOB1B	45.8	7	1.35869e+07	1.89289e+07	1.81779e+07	1.31363e+07	1.42572e+07	1.49673e+07	9.48425e+06	1.03287e+07
Tb927.7.5660	Outer dynein arm docking complex protein 2, putative	pDC2	36.2	17	4.02215e+07	45163578	2.99794e+07	3.52359e+07	2.79392e+07	2.81333e+07	2.31604e+07	2.53023e+07
Tb927.7.5670	hypothetical protein, conserved	null	13	2	2.99111e+07	3.13979e+07	3.67401e+07	3.71337e+07
Tb927.7.570	prefoldin, putative	null	88.8	20	1.57346e+07	4.45469e+06	1.51151e+07	1.27956e+07	3.01453e+07	3.25223e+07	2.87907e+07	3.38723e+07
Tb927.7.5700	peripherally associated ATOM36	pATOM36	30.6	9	3.02148e+07	3.13372e+07	3.81074e+07	4.38505e+07	2.71145e+07	2.57461e+07	1.21921e+07	6.82563e+06
Tb927.7.5730	hypothetical protein, conserved	null	3.4	2					3.25602e+07	3.49315e+07	2.07607e+06	2.34915e+06
Tb927.7.5770	Nuclear Dbf2-related kinase	PK53	10.1	4	5.70728e+06	4.76444e+06	2.9249e+06	2.27034e+06	3.85455e+06	5.70551e+06	2.24898e+06	2.13633e+06
Tb927.7.5790	protein disulfide isomerase, putative	null	48.9	7	2.21487e+08	219681732	2.70608e+08	2.89418e+08	2.9032e+08	3.20223e+08	1.43739e+08	8.13717e+07
Tb927.7.5820	Monooxygenase, putative	null	17.9	5	8.80433e+06	9.39999e+06	1.13309e+07	1.0774e+07	5.91428e+06	5.18571e+06	5.38488e+06	2.52244e+06
Tb927.7.5840	hypothetical protein, conserved	null	9.6	3	2.19516e+07	1.97753e+07	24852275	2.28127e+07	1.84009e+07	1.78012e+07	6.84703e+06	5.89704e+06
Tb927.7.590	hypothetical protein, conserved	null	12.3	4	9.3063e+06	1.17155e+07	1.59331e+07	1.27267e+07	4.05535e+06
Tb927.7.5930	Protein Associated with Differentiation 1	PAD1	29.2	3	4.56386e+07	4.29423e+07	5.12371e+07	5.23794e+07	1.25233e+08	1.27487e+08	4.07713e+07	3.66583e+07
Tb927.7.5940	Protein Associated with Differentiation	PAD2	40.5	18	4.8695e+07	5.50764e+07	5.97473e+07	6.47418e+07	1.97537e+08	2.11283e+08	6.08531e+07	7.15072e+07
Tb927.7.5990	protein associated with differentiation 7, putative	PAD7	31.1	11
Tb927.7.6090	eukaryotic translation initiation factor 3 subunit a	EIF3A	57.3	49	9.05927e+07	7.14409e+07	6.93301e+07	7.78191e+07	8.92526e+07	6.49592e+07	5.06192e+07	6.94574e+07
Tb927.7.6180	hypothetical protein, conserved	null	71.2	12					1.30518e+06	9.97007e+06	1.14607e+07	1.70988e+06
Tb927.7.6260	TPR repeat, putative	null	45.3	13	3.2426e+07	1.7391e+07	2.05912e+07	2.30087e+07	1.35672e+07	1.91896e+07	2.0739e+07	1.95487e+07
Tb927.7.6340	hypothetical protein, conserved	null	21.5	7	1.40551e+07	1.52695e+07	1.45951e+07	1.62365e+07	2.81159e+08	2.90148e+08	2.47311e+08	318645320
Tb927.7.6360	histone H2A variant Z	HA2Z	55.9	6	1.60807e+06	1.81243e+06	10074929	1.40347e+06	5.98394e+06	6.22342e+06	2.11464e+06	2.45378e+06
Tb927.7.640	hypothetical protein, conserved	null	21	7	3.10443e+06	3.45746e+06	1.76036e+06	7.1248e+06	0
Tb927.7.6440	vesicle transport v-SNARE protein, putative	null	17.1	4	1.64758e+07	1.31109e+07	2.29698e+07	2.40695e+07	9.74368e+06	1.80391e+07	9.53498e+06	4.97591e+06
Tb927.7.6460	Defective in exine formation 1 homolog, putative		20.9	9	1.24436e+07	2.69296e+07	31356082	3.22139e+07	6.46197e+06	14857088	1.5972e+06	2.32705e+06
Tb927.7.6570	Enriched in surface-labeled proteome protein 17	ESP17	24.7	3	1.48443e+07	1.11821e+07	1.56993e+07	1.01598e+07		4.68533e+06
Tb927.7.6600	hypothetical protein, conserved	null	19	4	1.26458e+07	1.51142e+07	2.21762e+07	3.16099e+07	2.71319e+07	3.03438e+07	1.61483e+07	1.33599e+07
Tb927.7.6640	hypothetical protein, conserved	null	8	10	10748693	1.67687e+06	5.08831e+06	4.6771e+06				7.53237e+06
Tb927.7.6670	hypothetical protein, conserved	null	5	11	4.81806e+06	1.38444e+06	3.95869e+06	6.03127e+06	1.66358e+07	1.60793e+07	1.58214e+07	1.48614e+07
Tb927.7.6770	Acyl CoA binding protein, putative	null	92.8	15	6.47361e+06	4.4187e+06	1.25534e+07	4.8884e+06	3.08975e+07	2.22743e+07	3.27483e+07	3.15438e+07
Tb927.7.6800	LSU ribosomal protein, mitochondrial, putative	null	15.6	4	8.47681e+06	6.56855e+06	8.28097e+06	1.93208e+06
Tb927.7.6850	trans-sialidase	TS	44.5	29	1.79223e+07	8.63669e+06	1.44196e+06	2.53186e+07	9.5447e+06	9.92648e+06	1.33322e+07	1.41508e+07
Tb927.7.6910	Phosphatidylinositol 4-phosphate 5-kinase, putative	null	36.8	21	2.31007e+07	2.86715e+07	2.10528e+07	9.46438e+06	1.02192e+07	1.69976e+07	4.46233e+06	4.37671e+06
Tb927.7.6930	ATPase, putative	null	35.3	14			1.85758e+06	3.2103e+06
Tb927.7.7000	hook complex protein, conserved	null	3.8	3	3.08478e+07	2.68632e+07	3.59415e+07	4.10045e+07	2.27226e+07	1.74743e+07	1.02887e+07	1.90828e+07
Tb927.7.7040	methylthioadenosine phosphorylase, putative	MTAP	86.4	21	3.66392e+08	2.87384e+08	5.35335e+08	6.71558e+08	8.28326e+08	6.43808e+08	4.23282e+08	3.06422e+08
Tb927.7.7050	hypothetical protein, conserved	null	39	21					1.25274e+07	1.29093e+07	1.28168e+07	1.70234e+06
Tb927.7.7070	MYND finger, putative	null	41.8	12	1.57465e+06	4.88971e+06	5.17825e+06	2.87308e+06	6.43798e+06	7.27582e+06	2.88381e+06	9.14032e+06
Tb927.7.7080	mitochondrial glycoprotein-like protein	null	21.5	6	1.29323e+07	1.53462e+07	8.07381e+06	1.98362e+07	8.59906e+06	1.71799e+06	2.65207e+06	9.72306e+06
Tb927.7.710	heat shock 70 kDa protein, putative	HSP70	80.1	44	1.11059e+08	1.25282e+08	6.84845e+07	7.38461e+07	9.51366e+07	94397525	105977881	1.23023e+08
Tb927.7.7210	Present in the outer mitochondrial membrane proteome 37	POMP37	25.1	14	1.01968e+07	9.12521e+06	2.23198e+06	1.69865e+06
Tb927.7.7250	Ankyrin repeats (3 copies), putative	null	7.3	5	6.54417e+06	7.35207e+06	1.76043e+07	2.4815e+07
Tb927.7.7400	Basal body protein	BBP248	18.4	3					1.6778e+07	1.28652e+07	9.58918e+06	8.24165e+06
Tb927.7.7410	Trans-2-enoyl-ACP reductase 2, putative	ENR2	28.7	7	6.28363e+06	3.45853e+06	8.00656e+06	8.30274e+06	1.33957e+07	4.24049e+06	2.49937e+06	4.44447e+06
Tb927.7.7430	ATP synthase F1, alpha subunit	ATPF1A	54.6	27	4.40639e+07	4.53221e+07	9.41371e+07	1.01901e+08	1.25077e+08	8.80045e+07	4.72992e+07	1.64568e+07
Tb927.7.7440	hypothetical protein, conserved	null	32.4	3	1.17234e+07	2.38323e+06	9.63915e+06	1.1415e+07	6.05048e+06	6.24995e+06	2.74132e+06	3.56532e+06
Tb927.7.7460	hypothetical protein, conserved	null	95.8	18	6.22427e+07	6.35619e+07	3.1858e+07	3.59369e+07	4.62987e+07	4.86373e+07	5.22104e+07	2.91488e+07
Tb927.7.7470	procyclic-enriched flagellar receptor adenylate cyclase 3	ACP3	20.1	12	2.97892e+06	4.44312e+06	3.41691e+06	3.34444e+06
Tb927.7.7500	thymine-7-hydroxylase, putative	TLP7	66.2	18			5.86777e+06	3.21592e+06	3.1112e+07	1.80441e+07	9.76024e+06	8.70819e+06
Tb927.7.7530	receptor-type adenylate cyclase GRESAG 4, putative	null	12.6	10	23243961	1.27547e+07	3.43799e+07	3.61749e+07	2.27452e+07	1.36948e+07	9.8556e+06	7.68509e+06
Tb927.7.760	hypothetical protein, conserved	null	19.2	7	3.73791e+06	1.34182e+07			1.87775e+06	4.10066e+06	5.84273e+06	6.20684e+06
Tb927.7.800	mitochondrial RNA binding complex 1 subunit	MRB800	13.3	6					1.49008e+07	1.61253e+07	8.57687e+06	1.34451e+07
Tb927.7.840	Mitochondrial ATP synthase subunit, putative	null	36.3	7	7.90929e+06	6.24083e+06	1.95735e+07	1.80962e+07	2.44808e+07	3.51471e+07	1.03542e+07	1.1079e+07
Tb927.7.880	RNA-binding protein, putative	RPB25	39.4	7	7.41797e+06	4.55969e+06	1.71819e+06	1.22295e+06
Tb927.7.900	hypothetical protein, conserved	null	32.8	12	1.74236e+07	1.29871e+07	3.11306e+07	2.99673e+07	5.19778e+06	7.96857e+06
Tb927.7.920	Inner arm dynein 5-1	IAD5-1	16.5	43	3.86027e+07	3.6312e+07	4.61596e+07	5.21638e+07		1.36504e+07
Tb927.7.930	zinc finger CCCH domain containing protein 17	ZC3H17	28.3	6	4.20995e+06	2.38514e+06	2.17121e+06	2.73569e+06
Tb927.7.940	protein kinase C substrate protein, heavy chain, putative	null	32.6	12	8.43933e+07	6.98263e+07	1.04565e+08	7.94609e+07	6.88934e+07	6.72867e+07	5.022e+07	4.93998e+07
Tb927.7.990	chaperone protein DnaJ, putative	null	32.4	18	5.86158e+06	9.5287e+06	2.20249e+07	2.35281e+07	1.91926e+07	6.18599e+06
Tb927.8.1080	centrin, putative	null	59.7	5	2.61843e+07	2.70002e+07	2.16656e+07	3.03564e+07	2.28027e+07	1.76941e+07	1.25239e+07	1.07497e+07
Tb927.8.1090	NPAPL	NPAPL	21.8	8					1.46546e+06	818967	8.71744e+06	7.32845e+06
Tb927.8.1110	40S ribosomal protein S9, putative	null	58.4	12	1.1584e+08	1.13555e+08	2.33902e+08	1.9987e+08	1.60611e+08	1.78804e+08	1.74143e+08	1.17086e+08
Tb927.8.1160	vacuolar-type Ca2+-ATPase, putative	null	17.8	13	3.77945e+07	3.2317e+07	3.76428e+07	3.66567e+07	1.81872e+07	3.2478e+07	1.09483e+07	1.06743e+07
Tb927.8.1190	eukaryotic translation initiation factor 3 subunit h	EIF3H-1	69.8	15	2.85916e+07	3.63096e+07	7.42761e+06	6.1731e+06	3.36736e+06	2.59402e+07	44429884	1.44379e+07
Tb927.8.1210	hypothetical protein, conserved	null	42	5	1.14194e+08	1.31686e+08	1.52603e+08	157054925	1.67359e+08	1.80722e+08	5.39728e+07	6.7153e+07
Tb927.8.1270	Nucleolar protein 54	NOP54	38.1	17	4.27649e+06			5.02023e+06	1.4223e+06	4.723e+06	2.06663e+06	4.37402e+06
Tb927.8.1290	SUMO-interacting motif-containing protein	null	4.2	3	1.63373e+07	1.6255e+07	1.74587e+07	1.18576e+07	2.79003e+07	2.84939e+07	1.64767e+07	2.72862e+07
Tb927.8.1320	hypothetical protein, conserved	null	16.2	2	2.90296e+06	3.4345e+06	6.74676e+06	1.03184e+07
Tb927.8.1340	60S ribosomal protein L7a, putative	null	55.4	22	2.16867e+08	2.1342e+08	2.01088e+08	1.78603e+08	2.11153e+08	2.13052e+08	2.06797e+08	1.98227e+08
Tb927.8.1360	Dynein heavy chain, N-terminal region 2, putative	null	1.9	6					2.09031e+07	2.64356e+06	5.54616e+06	2.91476e+06
Tb927.8.1410	pre-rrna-processing protein tsr1 homolog	null	22.7	12	3.47248e+07	3.80023e+07	2.91189e+07	2.43574e+07	2.89647e+07	2.74654e+07	2.00007e+07	2.94856e+07
Tb927.8.1420	acyl-CoA dehydrogenase, mitochondrial precursor, putative	ACAD	41.8	13	6.24464e+06	1.16333e+07	1.26896e+07	1.27842e+07	2.27155e+06	8.31646e+06	1.62284e+06	5.93602e+06
Tb927.8.1440	maoC-like dehydratase, putative	null	77.8	10	4.16768e+07	4.5059e+07	5.74538e+07	52525038	6.74706e+07	8.36755e+07	3.83588e+07	2.77102e+07
Tb927.8.1500	hypothetical protein, conserved	null	53.7	14			2.74801e+06		2.79601e+06	4.00442e+06	4.39937e+06	5.81437e+06
Tb927.8.1510	ATP-dependent RNA helicase DBP2B, putative	DBP2B	66.1	27	1.22365e+07	9.56854e+06	1.16326e+07	4.77125e+06	1.30588e+07	2.09527e+07	3.28682e+06	1.16214e+06
Tb927.8.1540	hypothetical protein, conserved	null	19.1	13	6.93969e+06	2.86783e+06	2.11473e+07	2.15388e+07	1.81476e+07	5.21272e+06
Tb927.8.1550	paraflagellar rod component, putative	PFC3	79.8	62	6.48277e+07	6.76953e+07	5.88871e+07	6.27408e+07	6.08688e+07	5.58407e+07	3.49575e+07	7.45074e+07
Tb927.8.1570	Uncharacterised protein family (UPF0172), putative	null	39.7	7	2.89238e+07	2.67973e+07	9.51054e+06	1.32072e+07	7.66383e+06	1.45725e+07	1.29621e+06	6.81183e+06
Tb927.8.1590	ubiquitin-protein ligase, putative	upl3	14.8	36	4.47087e+06	0		1.22988e+07	4.96406e+06	5.72778e+06	8.82896e+06	8.45179e+06
Tb927.8.1600	lysyl-tRNA synthetase, putative		62.8	29	1.51278e+07	2.54489e+07	1.15184e+07	1.17132e+07	4.00286e+07	2.62342e+07	3.26915e+07	4.15019e+07
Tb927.8.1710	protein phosphatase 2A, regulatory subunit B, putative	null	49.3	12	2.98158e+07	4.17545e+07	3.53941e+07	3.10406e+07	2.32497e+07	2.65774e+07	1.72288e+07	1.88117e+07
Tb927.8.1740	Mitochondrial import inner membrane translocase subunit TIM62	TIM62	46.7	20	2.02065e+07	7.40068e+06	1.72426e+07	1.21267e+07	1.45619e+07	4.64278e+06	1.09856e+07	1.70363e+06
Tb927.8.1750	Fe-S cluster assembly protein DRE2	DRE2	82.3	9	7.44413e+06	1.09599e+07			0
Tb927.8.1840	Sec7 domain containing protein, putative	null	21.3	30	2.04727e+07	2.297e+07	1.33673e+07	1.82796e+07	1.14543e+07	2.01377e+07	1.9223e+07	1.60421e+07
Tb927.8.1860	pitrilysin-like metalloprotease	CYM1	39.7	29	3.84403e+07	3.218e+07	3.62381e+07	28186784	3.43085e+07	3.62892e+07	3.19204e+07	2.42137e+07
Tb927.8.1870	Golgi/lysosome glycoprotein 1	GLP1	43.8	23	3.50768e+08	2.88623e+08	4.45165e+08	4.52133e+08	4.44589e+08	4.94009e+08	201873101	201781607
Tb927.8.1880	LSU ribosomal protein, mitochondrial, putative	null	11.6	2	6.30632e+06	2.25091e+06	4.11027e+06	5.57798e+06
Tb927.8.1910	metallo-peptidase, Clan MH, Family M18	ArgE	46.2	12	1.20905e+06	1.05957e+07	1.44496e+06	8.83913e+06
Tb927.8.1940	endosomal integral membrane protein, putative	null	3.5	2	5.86824e+06	3.4617e+06	1.61821e+06	6.99854e+06	6.23789e+06	5.44063e+06	3.08932e+06	1.11004e+06
Tb927.8.1960	CCR4-NOT transcription complex subunit 11	CNOT11	43.5	14	1.86305e+07	1.6436e+07	1.2303e+07	1.18302e+07	1.01394e+07	8.29099e+06	4.35317e+07	4.11639e+07
Tb927.8.1980	Beta propeller protein 1	BPP1	34.4	13	6.31803e+06	3.2757e+06	1.64463e+07	2.12197e+07	5.99662e+06	2.13029e+07	3.30781e+06	3.55086e+06
Tb927.8.1990	peroxidoxin	TRYP2	77.4	24	6.78853e+08	6.4058e+08	6.27484e+08	6.21542e+08	4.90771e+08	4.52383e+08	4.40925e+08	4.89652e+08
Tb927.8.2000	cyclophilin, putative	NCP1	50.8	10	2.0804e+07	1.97016e+07	1.87005e+07	1.58796e+07	2.8429e+07	3.28599e+07	2.71536e+07	1.23224e+07
Tb927.8.2020	agmatinase, putative	null	17.5	4	3.00336e+06	2.64747e+06	8.33829e+06	1.44782e+07		1.22819e+07
Tb927.8.2030	Posterior and Ventral Edge protein 1	PAVE1	60.1	33	7.55633e+07	6.75561e+07	3.00255e+07	4.7515e+07	5.70038e+07	5.68788e+07	2.61557e+07	9.30593e+07
Tb927.8.2050	GDP-mannose pyrophosphorylase	null	37.1	9	2.04867e+07	2.20109e+07	3.92847e+07	2.88546e+07	5.05948e+07	4.05899e+07	1.1679e+07	3.29462e+07
Tb927.8.2070	Present in the outer mitochondrial membrane proteome 39-1	POMP39-1	84.4	14	9.94798e+08	1003506550	1039297711	9.7901e+08	855178608	9.37673e+08	410999029	384301248
Tb927.8.2080	Fungal tRNA ligase phosphodiesterase domain containing protein, putative	null	31.2	2	5.10169e+07	3.47663e+07	4.12274e+07	4.35927e+07	5.17591e+07	5.37998e+07	5.18222e+07	4.0245e+07
Tb927.8.2100	vacuolar ATP synthase 16 kDa proteolipid subunit, putative	null	30.9	2	1.52499e+07	1.29589e+07	1.70699e+07	1.98724e+07	1.81012e+07	1.2345e+07	2.9773e+06	7.10351e+06
Tb927.8.2120	hypothetical protein, conserved	null	26.8	6	1.43342e+07	1.09965e+07	2.41831e+07	2.30789e+07	1.65119e+07	1.75093e+07	5.18864e+06	5.60943e+06
Tb927.8.2200	terbinafine resistance locus protein (yip1), putative	null	24.3	5	1.45282e+08	1.3765e+08	135294679	1.59471e+08	193853597	1.16953e+08	6.49117e+07	6.06842e+07
Tb927.8.2210	pteridine reductase 1	PTR1	76.5	12	1.8661e+07	1.81732e+07	1.62924e+07	5.22223e+06	1.95315e+07	1.79401e+07	1.5114e+07	9.95121e+06
Tb927.8.2250	Fungal tRNA ligase phosphodiesterase domain containing protein, putative	null	7.1	4	2.00811e+08	1.98193e+08	2.46622e+08	1.79359e+08	2.16315e+08	2.2829e+08	2.00369e+08	2.37215e+08
Tb927.8.2280	Present in the outer mitochondrial membrane proteome 39-4	POMP39-4	82.9	2
Tb927.8.2310	(H+)-ATPase G subunit, putative	null	56.9	9	5.79559e+07	5.06314e+07	3.82997e+07	3.94598e+07	4.69675e+07	4.94329e+07	5.58873e+07	7.50661e+07
Tb927.8.2450	5'-AMP-activated protein kinase subunit beta	AMPKB	26.1	5	2.22548e+07	1.04642e+07	2.31149e+06	1.02055e+07	8.29984e+06	8.4154e+06	2.19977e+06	2.65187e+06
Tb927.8.2460	hypothetical protein, conserved	null	31	6	9.8516e+06	2.3856e+07	5.72926e+07	5.35966e+07	3.51314e+07	4.51461e+07	1.336e+07	1.27373e+07
Tb927.8.2520	acetyl-CoA synthetase, putative	ACS	51.4	19	2.76888e+07	2.35043e+07	2.14766e+07	1.84189e+07	2.76377e+07	3.42937e+07	2.43449e+07	2.46886e+07
Tb927.8.2540	3-ketoacyl-CoA thiolase	SCP2	92.5	31	2.59856e+07	2.1024e+07	6.54026e+07	2.82519e+07	6.55128e+07	4.53915e+07	1.95903e+07	1.74428e+07
Tb927.8.2570	hypothetical protein, conserved	null	7.9	2	5.09936e+06	1.44096e+06	2.21698e+06	7.55807e+06	8.22107e+06
Tb927.8.2580	exocyst complex component Sec10, putative	null	2.5	2	2.71865e+06	1.52934e+06	1.72025e+06	2.52966e+06
Tb927.8.2590	Basal body protein	BBP60	13.2	5	2.28221e+06	1.37774e+06	1.74172e+06	1.81341e+06			3.35908e+06
Tb927.8.2620	SUMO-interacting motif-containing protein	null	13.4	9	2.73165e+06	1.98516e+06	5.30032e+06	6.75811e+06	1.20365e+06	2.05334e+06	2.77945e+06	1.7045e+06
Tb927.8.2630	kinesin-C	KIN-C	65.2	47	4.80315e+07	6.49559e+07	7.39719e+07	8.36886e+07	4.21864e+07	2.78132e+07	2.61879e+07	2.75748e+07
Tb927.8.2640	ubiquitin-activating enzyme E1, putative	UBA1	62.5	44	4.35289e+07	2.2331e+07	4.46069e+07	3.90111e+07	1.74979e+07	2.05552e+07	2.26975e+07	3.61905e+07
Tb927.8.2740	mitochondrial RNA binding protein	TbRBP38	45.6	12	2.08078e+07	2.46562e+07	2.25403e+07	2.46348e+07	1.41566e+07	9.8346e+06	1.22598e+07	8.18309e+06
Tb927.8.2820	hypothetical protein, conserved	null	54.5	21	6.14633e+07	6.28105e+07	4.1609e+07	5.08411e+07	4.27852e+07	5.15917e+07	5.72744e+07	5.73978e+07
Tb927.8.2860	hypothetical protein, conserved	null	14.5	8	2.48674e+07	7.15942e+06	4.89561e+06	5.30023e+06	1.33558e+07	1.73449e+07	1.16576e+07	9.72302e+06
Tb927.8.3060	metallo-peptidase, Clan MF, Family M17	null	51.1	23	2.78797e+07	2.55014e+07	3.19796e+07	3.93757e+07	5.19053e+07	3.65667e+07	2.00309e+07	1.85439e+07
Tb927.8.3100	coronin, putative	CRN12	44.1	16	3.83684e+07	3.2021e+07	4.68471e+07	6.17891e+07	4.0076e+07	4.45107e+07	2.71448e+07	1.77696e+07
Tb927.8.3150	T-complex protein 1, gamma subunit, putative	TCP-1-gamma	87.4	47	110912045	1.13509e+08	9.64824e+07	8.34702e+07	1.45377e+08	1.1694e+08	9.69648e+07	9.88219e+07
Tb927.8.3160	hypothetical protein, conserved	null	27.6	2	8.6226e+06	1.72631e+06	4.01483e+06	8.34525e+06	0
Tb927.8.3250	dynein heavy chain, putative	null	16.4	56	3.3926e+08	2.96431e+08	2.50884e+08	2.69331e+08	9.85969e+06	3.10811e+07	3.58119e+07	2.77027e+07
Tb927.8.3300	LSU ribosomal protein, mitochondrial, putative	null	9.8	5	3.3176e+06	1.54407e+06	2.15759e+07	1.79741e+07
Tb927.8.3380	succinate dehydrogenase iron-sulfur subunit	SDH2N	46.7	9	2.2981e+07	6.64865e+06	2.48037e+06	2.0874e+07		0
Tb927.8.3410	Inositol hexakisphosphate, putative	null	4.5	4	0				9.04313e+06	7.37201e+06	2.84029e+06	1.35166e+06
Tb927.8.3460	Ring finger domain containing protein, putative	null	34.2	5	1.48196e+07				1.78346e+07	3.71738e+06	2.22041e+07	1.50406e+07
Tb927.8.3470	Vesicle transport v-SNARE protein N-terminus, putative	null	20.1	3	1.72897e+06	4.44393e+06	1.29062e+06	8.20243e+06			0
Tb927.8.3530	glycerol-3-phosphate dehydrogenase [NAD+], glycosomal	G3PDH	84.7	28	2763704711	2599723941	4711916319	4641562755	3462596131	4317472079	1634713796	1811934884
Tb927.8.3550	mitogen-activated protein kinase 3, putative	MPK3	13.5	3	6.4437e+06	9.14182e+06	1.22023e+07	7.58234e+06	2.49615e+06	4.82227e+06	2.06483e+06	4.34664e+06
Tb927.8.3660	protein transport protein SEC23	SEC23.1	19.2	11	1.4567e+07	2.7945e+07	1.39967e+07	1.1367e+07	3.30192e+07	2.69757e+07	1.44542e+07	1.56742e+07
Tb927.8.3680	kinetoplastid kinetochore protein 4	kkt4	8.5	4	1.03109e+07	1.29651e+07	2.31793e+06	6.18044e+06
Tb927.8.3690	isocitrate dehydrogenase [NADP], mitochondrial precursor, putative	IDH	58.6	17	4.63867e+07	3.3012e+07	3.90231e+07	4.25684e+07	2.6122e+07	1.73357e+07	1.5894e+07	1.84424e+07
Tb927.8.3710	exonuclease, putative	null	32.1	13	7.83992e+06	8.98467e+06			5.92441e+06	2.07391e+06	6.97725e+06	1.66552e+06
Tb927.8.3750	nucleolar protein 56	NOP56	67.9	31	1.01374e+08	115584635	7.31548e+07	7.97964e+07	8.75189e+07	1.07562e+08	9.56417e+07	9.38022e+07
Tb927.8.3770	Mitogen-activated protein kinase 10, putative	MPK10	71.6	24	1.24306e+08	1.35365e+08	1.69483e+08	211458111	164347189	1.85001e+08	7.20683e+07	8.42502e+07
Tb927.8.3790	paraflagellar rod component, putative	PFC2	42.6	6	1.54686e+07	1.06267e+07	3.77076e+06	1.31303e+06
Tb927.8.3840	hypothetical protein, conserved	null	31.2	16	1.92663e+07	1.55309e+07	2.02527e+07	3.28843e+07	2.79026e+07	2.97796e+07	2.38532e+07	1.84553e+07
Tb927.8.3870	Nucleolar protein 127	NOP127	18.8	14	1.40435e+07	1.19893e+07	6.62151e+06	4.86872e+06	4.9e+07	4.2123e+07	2.42445e+07	3.09654e+07
Tb927.8.3970	oxidoreductase, putative	null	7.6	2	8.52727e+06	5.58298e+06	1.78473e+06	4.57558e+06
Tb927.8.4150	rhomboid-like protein	TimRhom II	14.3	4	1.65051e+07	1.23364e+07	1.43109e+07	1.19066e+07	5.83184e+06	6.34391e+06	1.30487e+06	7.21474e+06
Tb927.8.4190	hypothetical protein, conserved	null	35.9	6	9.25956e+06	1.11629e+07	1.12315e+07	1.53413e+07	5.23883e+06	1.37243e+07	5.72005e+06	2.87534e+06
Tb927.8.4210	basal body component, putative	BBP46	39.9	12	2.35431e+07	2.27612e+07	1.02256e+07	1.13798e+07	1.47604e+07	7.77614e+06	1.18601e+07	1.60205e+07
Tb927.8.4220	hypothetical protein, conserved	null	42.2	8	4.78782e+07	2.35902e+07	1.89239e+07	2.62276e+07	2.84494e+07	2.85906e+07	1.50556e+07	1.84078e+07
Tb927.8.4280	nuclear transport factor 2, putative	null	86.3	6	8.92315e+07	8.68343e+07	1.13895e+08	1.15364e+08	7.23831e+07	8.27074e+07	4.62791e+07	5.13541e+07
Tb927.8.4320	hypothetical protein, conserved	null	3.4	3					9.6212e+06	7.63973e+06	4.61305e+06	4.6783e+06
Tb927.8.4330	small GTP-binding protein Rab11	RAB11	56	11	5.51121e+07	5.92979e+07	5.10913e+07	5.80011e+07	3.90624e+07	3.92349e+07	3.32602e+07	3.12137e+07
Tb927.8.4380	Archaic translocase of outer membrane 12 kDa subunit	ATOM12	59	5	1.84349e+07	1.1734e+07	1.19226e+07	1.56642e+07	2.37972e+07	3.52959e+07	6.72475e+06	1.31981e+07
Tb927.8.4400	Outer dynein arm docking complex protein 1, putative	pDC1	32.6	17	2.89967e+07	2.71008e+07	2.15049e+07	3.20179e+07	2.2412e+07	2.95482e+07	2.75876e+07	2.3438e+07
Tb927.8.4430	uridine phosphorylase	null	71.3	24	3.95148e+08	4.18772e+08	5.1734e+08	5.27435e+08	4.95597e+08	5.35083e+08	3.21454e+08	2.97585e+08
Tb927.8.4450	RNA-binding protein, putative	RBP11	25.7	10	1.59121e+07	1.84419e+07	9.40994e+06	7.45e+06	7.4565e+06	1.24222e+07	1.08641e+07	1.73887e+07
Tb927.8.4500	Eukaryotic translation initiation factor 4 gamma 5	eif4g5	52.9	32	2.83383e+07	2.54247e+07	6.51895e+06	1.437e+07	9.71663e+06	9.62612e+06	1.40184e+07	2.79611e+07
Tb927.8.4540	PAB1-binding protein , putative	PBP1	41.8	17	8.57101e+07	8.33832e+07	6.45838e+07	5.98102e+07	7.76554e+07	8.51524e+07	8.74184e+07	1.52972e+08
Tb927.8.4570	Zinc finger, C3HC4 type (RING finger), putative	null	10.8	2		1.50687e+07			6.02061e+06	6.4755e+06	4.52013e+06	3.80271e+06
Tb927.8.4580	Basal body protein	BBP58	48.7	24	7.20106e+07	7.38768e+07	7.00024e+07	7.3315e+07	7.6349e+07	6.81558e+07	5.36277e+07	8.34951e+07
Tb927.8.4610	Ras-related protein RabX1	RABX1	39	6	653786980	1.63877e+07	1.72934e+07	1.72403e+07	2.19403e+08	3.15213e+07	2.40049e+08	2.79032e+08
Tb927.8.4640	Component of motile flagella 19	CMF19	32.7	13	5.93881e+07	8.80486e+07	3.62878e+07	4.92122e+07	4.17165e+07	4.2611e+07	3.60972e+07	3.84869e+07
Tb927.8.4780	Flagellar Member 3	FLAM3	29	49	1.16271e+08	7.25994e+07	8.02018e+07	6.57308e+07	6.16089e+07	6.83297e+07	5.00042e+07	6.95878e+07
Tb927.8.4810	prohibitin 1	PHB1	65	21	5.51869e+07	4.91575e+07	5.77044e+07	5.82067e+07	4.91155e+07	5.48342e+07	2.0388e+07	1.85588e+07
Tb927.8.4820	eukaryotic translation initiation factor 4 gamma 3	EIF4G3	51.6	29	5.58298e+07	6.36749e+07	6.79736e+07	8.35361e+07	0		2.27841e+06
Tb927.8.4870	Component of motile flagella 6	CMF6	14.8	10	9.00755e+07	1.17441e+08	2.02094e+08	3.35215e+07	1.19507e+07	1.10381e+07	2.09984e+06	1.77758e+07
Tb927.8.4890	pol-associated gene 1	null	28.7	12	4.69558e+07	1.66323e+08	1.68627e+08	1.85435e+08	3.94839e+07	7.79325e+07	1.07055e+07	1.05266e+07
Tb927.8.4950	Kinesin Localized to the Ingressing Furrow	KLIF	28	10					2.73892e+06	1.23326e+06	3.21337e+06	2.16285e+06
Tb927.8.5010	Paraflagellar rod protein 2-5	PFR2-5	89	80	1529260098	1365373742	1069125334	1002218482	1197336875	1124058271	1003718639	9.5284e+08
Tb927.8.5020	hypothetical protein, conserved	null	14.2	4					3.24566e+06	5.10705e+06	5.45483e+06	2.29319e+06
Tb927.8.5030	transport protein particle (TRAPP) component, Bet3, putative	null	17.6	3	7.5303e+06	6.93016e+06	8.82653e+06	4.37904e+06	1.12527e+07	5.88704e+06	3.50285e+06	4.84999e+06
Tb927.8.5040	EMG1/NEP1 methyltransferase, putative	null	30.2	6	6.55631e+06	1.93952e+06	1.62704e+06	8.14852e+06
Tb927.8.5070	hypothetical protein, conserved	null	39.2	5	6.20726e+06		5.56054e+06		8.19165e+06
Tb927.8.5080	fatty-acid amide hydrolase, putative	null	5.4	2	2.75175e+06	1.53526e+06	998886	2.83917e+06
Tb927.8.5090	DNA-directed RNA polymerase I largest subunit	RPA1	27	29	1.97717e+07	3.56684e+07	2.48683e+07	1.93535e+07	5.2291e+07	2.25439e+07	3.62298e+07	3.82761e+07
Tb927.8.5100	hypothetical protein, conserved	null	1.6	3	1.77797e+06	6.04725e+06	5.68094e+06	6.0159e+06
Tb927.8.5200	Mitochondrial SSU ribosomal protein, putative	null	6.4	7	1.25374e+07	1.1923e+07	7.07029e+06	3.86768e+06	1.33499e+07	3.39582e+07	2.39807e+06	4.12585e+06
Tb927.8.5250	delta-coat protein, putative	null	35.6	14	3.52997e+07	3.68883e+07	2.96295e+07	2.45117e+07	2.52704e+07	2.85991e+07	2.25196e+07	1.54584e+07
Tb927.8.5260	60S ribosomal protein L39, putative	null	37.3	3					7.61539e+06	6.28312e+06	2.61985e+06	2.38627e+06
Tb927.8.5280	mitochondrial ribosomal protein s34	MRPS34	18.7	3	2.63453e+06	6.42128e+06	5.9932e+06	1.97808e+06
Tb927.8.5290	WW domain containing protein, putative	null	22.5	6	1.01197e+07	1.64611e+07	2.58389e+06	2.85256e+06	9.96252e+06	1.57969e+07	2.40791e+06	1.11592e+07
Tb927.8.5330	tyrosyl/methionyl-tRNA synthetase, putative	null	79.4	14	4.44224e+07	5.05827e+07	3.20141e+07	4.80654e+07	3.57511e+07	4.16799e+07	4.85055e+07	3.52338e+07
Tb927.8.5380	ubiquitin fold modifier protein, putative	UFM1	61.9	4	2.2994e+06	6.87837e+06	7.58905e+06	5.80614e+06	7.85341e+06	1.39862e+06	9.60898e+06	7.70726e+06
Tb927.8.5420	methyltransferase domain containing protein, putative	null	32.4	9	9.09127e+06				8.4207e+06	6.58496e+06	1.85958e+06	4.08113e+06
Tb927.8.5460	Flagellar calcium-binding 44 kDa protein	Tb-44	54.1	17	1113823091	1093097870	1416074825	1540996075	1105266579	1152082611	4.71075e+08	4.55213e+08
Tb927.8.5490	Nucleolar protein,Nop52, putative	null	19.1	8	2.23914e+07	3.72611e+07	3.61153e+06	6.38519e+06	1.91252e+07	1.36514e+07	1.61028e+07	1.50838e+07
Tb927.8.5510	apurinic/apyrimidinic endonuclease, putative	null	29.8	7	1.75242e+07	1.55433e+07	1.46541e+07	3.36845e+07	2.96594e+07	3.53049e+07	2.06571e+07	4.56006e+06
Tb927.8.5580	N-terminal region of Chorein, a TM vesicle-mediated sorter/Integral peroxisomal membrane peroxin, putative	null	2.6	8	0		2.27336e+06		6.71547e+06	2.80073e+06	5.50517e+06	1.79537e+06
Tb927.8.5600	transaldolase, putative	null	64.5	17	5.40631e+07	3.7208e+07	4.01007e+07	3.3577e+07	3.5301e+07	5.27375e+07	1.88877e+07	5.13797e+06
Tb927.8.5630	dihydroorotase, putative	PYR3	62.1	12	5.00917e+06	2.79101e+06	2.24945e+06	4.49782e+06				2.38361e+06
Tb927.8.570	proteasome regulatory non-ATP-ase subunit 10	RPN10	63.7	13	1.72092e+07	2.18443e+07	1.14934e+07	3.20198e+06	1.31344e+07	5.41078e+06	4.16754e+06	6.3051e+06
Tb927.8.5760	Ankyrin repeats (many copies)/Alpha/beta hydrolase family, putative	null	30.8	13	1.99025e+08	1.53478e+08	1.00225e+08	5.17416e+07	4.18421e+07	3.91049e+07	3.30015e+07	3.02259e+07
Tb927.8.5780	phosphatase of regenerating liver-type phosphatase, putative	null	65.3	8	1.01403e+07	1.0109e+07	1.89346e+06	6.05157e+06
Tb927.8.5830	SMP-30/Gluconolaconase/LRE-like region, putative	null	41.9	6	34892249	3.44076e+07	5.25352e+07	48762610	4.82282e+07	5.68954e+07	1.84018e+07	1.9752e+07
Tb927.8.5880	eukaryotic translation initiation factor 1A, putative	null	61.6	12	2.56379e+07	1.55133e+07	1.55748e+07	1.91291e+07	2.75893e+07	2.70861e+07	1.71921e+07	1.67365e+07
Tb927.8.5990	NLE (NUC135) domain/WD domain, G-beta repeat, putative	null	16	6	2.75154e+06	2.40224e+06	1.45037e+06	1.0704e+06	2.22405e+06	2.79148e+06	3.35862e+06	2.90097e+06
Tb927.8.6060	2-amino-3-ketobutyrate coenzyme A ligase	AKCT	73.8	30	7.82263e+07	8.32687e+07	2.14722e+08	236576904	2.1078e+08	2.21186e+08	7.69154e+07	8.32127e+07
Tb927.8.6070	Trypanosome basal body component protein	TBBC	10.2	11	3.66492e+06	0	7.06574e+06	1.82851e+06	1.40887e+07	1.3432e+07	1.27698e+06	1.42631e+06
Tb927.8.6080	Glycerophosphoryl diester phosphodiesterase family, putative	POMP42	45.3	14	1.16954e+07	1.51319e+06	1.10189e+07	9.12273e+06	6.85625e+06	8.25667e+06	1.39096e+06	2.47794e+06
Tb927.8.6110	3-hydroxy-3-methylglutaryl-CoA synthase, putative	HMGS	79	39	2.55893e+07	2.72823e+07	4.03438e+07	3.62786e+07	8.63446e+07	1.6834e+07	3.13478e+07	1.828e+07
Tb927.8.6160	40S ribosomal protein S8, putative	null	43.6	11	1.12654e+08	107789119	174881010	1.74598e+08	1.40523e+08	133489827	6.28295e+07	5.38606e+07
Tb927.8.6170	transketolase, putative	TK	71	36	8.92586e+06	1.10259e+07	9.34972e+06	6.87871e+06	5.17781e+07	3.11875e+07	1.37561e+07	1.62911e+07
Tb927.8.620	KREPA3	KREPA3	42	7	0	1.08139e+07
Tb927.8.6230	hypothetical protein, conserved	null	31	10	6.02629e+07	4.90524e+07	4.40898e+07	4.73339e+07	1.97391e+07	3.66394e+07	3.54701e+07	4.59387e+07
Tb927.8.6240	STOP axonemal protein	null	73.7	20	1.3394e+08	1.38769e+08	9.58704e+07	9.68821e+07	8.2237e+07	8.38565e+07	6.42903e+07	5.27597e+07
Tb927.8.6390	lysophospholipase, putative	TbLysoPLA	72.5	17	3.70071e+07	2.96768e+07	8.76309e+07	1.06448e+08	6.83353e+07	6.84429e+07	2.07226e+07	2.76075e+07
Tb927.8.640	Dpy-30 motif containing protein, putative	null	54.9	4	6.86799e+06	4.92608e+06	2.31711e+06	1.32131e+06
Tb927.8.6430	hypothetical protein, conserved	null	81.9	7	8.94735e+06	6.01717e+06	1.42072e+06	1.92352e+07	2.3649e+07	1.35779e+07	8.16028e+06	2.95722e+06
Tb927.8.6440	RNA-binding protein, putative	RBP20	35.3	4	6.93714e+06	6.46842e+06	5.61498e+06	4.52917e+06	5.05731e+06	6.25232e+06	1.94822e+06	2.76626e+06
Tb927.8.6450	inhibitor of cysteine peptidase	ICP	12.4	2			4.52782e+06	3.84342e+06
Tb927.8.650	cation-transporting ATPase, putative	null	26.4	23	3.62338e+07	2.83333e+07	22096827	3.01058e+07	2.32531e+07	3.46169e+07	1.81937e+07	1.69843e+07
Tb927.8.6580	Succinate dehydrogenase [ubiquinone] flavoprotein subunit, mitochondrial	SDH1	63.7	34	8.47977e+06	8.73972e+06	2.75466e+07	1.63366e+07	3.73377e+07	2.0948e+07	6.50398e+06	6.67974e+06
Tb927.8.6640	Male sterility protein, putative	null	44.9	19	1.96007e+06	2.69921e+06	2.26089e+06	1.01478e+07	4.03516e+06
Tb927.8.6660	paraflagellar rod component, putative	PFC1	66.9	34	1.59543e+08	1.43436e+08	1.04153e+08	1.15597e+08	1.09585e+08	1.19577e+08	1.18354e+08	1.32948e+08
Tb927.8.6680	clathrin assembly sigma-adaptin protein 3, putative	null	12.2	2	1.67793e+07	1.4961e+07	4.68155e+06	1.28881e+06
Tb927.8.6720	hypothetical protein, conserved	null	4.6	2	2.30906e+06	1.81029e+06	3.70159e+06	3.86233e+06	1.19428e+07	5.99834e+06	3.02834e+06	2.15653e+06
Tb927.8.6750	translationally controlled tumor protein (TCTP), putative	TCTP1	91.8	19	8.02575e+07	8.95382e+07	6.84077e+07	7.50746e+07	1.67144e+08	9.73647e+07	8.19775e+07	1.09444e+08
Tb927.8.6760	translationally-controlled tumor protein homolog, putative	TCTP2	85.9	3	1.2697e+08	8.70745e+07	8.26711e+07	1.15077e+08	7.46315e+07	5.93352e+07	3.61863e+07	2.80612e+07
Tb927.8.6810	STE/STE11 serine/threonine-protein kinase, putative	null	12.7	3					2.08929e+07	2.32423e+07	1.62743e+06	3.26235e+06
Tb927.8.690	peptidyl-prolyl cis-trans isomerase/rotamase, putative	PIN1	72.2	7	1.7136e+07	2.17333e+07	1.6781e+07	1.2849e+07	2.0486e+07	1.35858e+07	7.02238e+06	1.82637e+07
Tb927.8.6920	hypothetical protein, conserved	null	52.7	9	12440083	7.59993e+06	6.87459e+06	6.53481e+06	3.78406e+06
Tb927.8.6930	serine/threonine-protein kinase NRKB, putative	NRKB	16.9	6	2.05399e+07	1.70188e+07	1.09149e+07	7.93545e+06	4.13484e+06	4.67808e+06	3.21906e+06	2.355e+06
Tb927.8.7010	chaperone protein DnaJ, putative	null	24.3	3	5.36523e+06	6.79441e+06	5.9095e+06	1.48632e+06	2.18602e+06
Tb927.8.7020	peptidase, putative	null	41.2	30	2.95691e+06	1.0752e+07	8.94315e+06	1.11181e+07	1.74386e+07	2.28655e+07	3.17173e+07	2.60033e+07
Tb927.8.7040	hypothetical protein, conserved	null	54.5	8	3.45078e+07	2.12833e+07	2.07074e+07	3.45425e+07	2.62802e+07	8.22871e+06	3.53132e+06	1.52767e+06
Tb927.8.7100	acetyl-CoA carboxylase	ACC	35.1	47	4.09462e+07	1.54494e+07	3.75083e+07	3.71406e+07	2.62489e+07	2.38432e+07	1.89355e+07	8.39081e+06
Tb927.8.7170	inositol polyphosphate 1-phosphatase, putative	IP1Pase	33.3	9	2.07133e+07	2.97437e+07	2.50971e+07	3.2069e+07	3.02583e+07	3.57074e+07	3.76678e+07	2.72696e+07
Tb927.8.7260	kinetoplast-associated protein, putative	null	18.5	9			0		8.75297e+06	9.48306e+06	2.17627e+06	1.7064e+06
Tb927.8.7270	Endoplasmic Reticulum-Golgi Intermediate Compartment (ERGIC)/Endoplasmic reticulum vesicle transporter, putative	null	28.6	5	3.86412e+07	2.79549e+07	4.86634e+07	7.91163e+07	2.52766e+07	2.35385e+07	2.94038e+06	4.11402e+06
Tb927.8.7350	trans-sialidase, putative	null	24.6	13			1.07227e+07		1.8146e+07	5.85003e+06	1.91225e+07	1.62366e+06
Tb927.8.7390	protein phosphatase 1	null	38.4	8	3.45972e+06	1.39458e+07	8.62394e+06	2.11165e+06			1.06111e+07
Tb927.8.7400	RNA polymerase IIA largest subunit	RPB1	21.1	24	1.71741e+07	2.25486e+07	8.62689e+06	1.61095e+07	9.60029e+06	1.37257e+07	6.74443e+06	9.11191e+06
Tb927.8.7410	calreticulin, putative	null	75.9	50	1467329067	1323400373	1389294768	1907050222	1150957692	1125664590	5.15293e+08	5.06358e+08
Tb927.8.7420	TerD domain containing protein, putative	null	18.5	9	1.49607e+07	1.28605e+07	2.14727e+07	1.29871e+07	8.84581e+06	1.6274e+07	1.05348e+07	6.90638e+06
Tb927.8.7490	symplekin	null	25.5	25	4.7517e+06		2.94779e+06					2.91086e+06
Tb927.8.750	nucleolar RNA-binding protein, putative	Nopp44/46-2	17.8	5	8.82259e+06	7.92187e+06	5.55335e+06	6.76603e+06	5.14785e+06	4.21334e+06	6.61826e+06	8.02736e+06
Tb927.8.7510	p-nitrophenylphosphatase, putative	null	41.4	9	4.13827e+06	1.85868e+06	1.13516e+07	2.29521e+06	2.2862e+07	1.2321e+07	4.74859e+06	9.47427e+06
Tb927.8.7530	3,2-trans-enoyl-CoA isomerase, mitochondrial precursor, putative	null	47.2	11	1.1986e+07	2.79767e+06	1.39575e+07	1.54821e+06	9.41614e+06	9.34285e+06	3.27618e+06	2.72108e+06
Tb927.8.760	nucleolar RNA-binding protein	Nopp44/46-1	17.1	5	9.30075e+07	8.87921e+07	1.0316e+08	1.17711e+08	1.53659e+08	1.52147e+08	9.52542e+07	1.41927e+08
Tb927.8.7610	amino acid transporter 1, putative	AATP1	13.9	3	6.92453e+06	3.66037e+06	5.61259e+06	4.62728e+06	2.53929e+07	2.75609e+07	3.34588e+06	6.61725e+06
Tb927.8.7700	amino acid transporter, putative	null	22	9	4.56592e+07	4.97032e+07	3.65031e+07	4.46693e+07	2.34623e+07	2.49629e+07	3.08023e+07	3.36824e+07
Tb927.8.7720	hypothetical protein, conserved	null	20.4	4	2.25043e+07	2.13947e+07	3.07807e+07	3.65296e+07	1.02989e+07	2.08047e+06	4.19051e+06	1.20791e+06
Tb927.8.7790	zinc finger domain, LSD1 subclass, putative	null	58.7	5	4.71259e+07	5.78324e+07	3.24893e+07	4.93178e+07	5.35223e+07	4.61194e+07	4.11952e+07	4.5005e+07
Tb927.8.7950	Flagellar Member 4	FLAM4	17.8	18	7.06004e+06	4.43091e+06	4.78228e+06	5.43107e+06	5.12159e+06	5.55767e+06	3.20164e+06	3.2217e+06
Tb927.8.7970	hypothetical protein	null	6.3	3	1.1244e+07	9.11309e+06	9.95597e+06	8.83529e+06	1.77205e+07	2.33011e+07	2.31477e+07	1.6572e+07
Tb927.8.7980	Pyrophosphate-energized vacuolar membrane proton pump 2, putative	VP2	43.2	29	1.44399e+08	142761538	1.84306e+08	1.86998e+08	1.22425e+08	1.32352e+08	3.87527e+07	4.20896e+07
Tb927.8.7990	Thioredoxin-like/Protein of unknown function (DUF3638)/Protein of unknown function (DUF3645), putative	null	3.2	10					2.4632e+07	8.73003e+06
Tb927.8.8020	monoglyceride lipase, putative	null	14.3	2
Tb927.8.8030	emp24/gp25L/p24 family/GOLD, putative	null	19.5	2	3.67373e+06	9.35828e+06	1.72093e+07	2.11463e+07
Tb927.8.810	radial spoke protein RSP9, putative	null	52.6	15	1.57355e+07	1.82669e+07	1.27835e+07	3.16592e+07	3.23773e+07	4.73291e+07	3.89256e+07	4.88353e+07
Tb927.8.8120	hypothetical protein, conserved	null	26.1	6	2.3267e+07	2.42321e+07	3.04785e+07	2.35927e+07	3.21484e+06	2.06523e+07	1.02281e+07	8.71204e+06
Tb927.8.8150	C2 domain containing protein, putative	null	39.6	3	1.32879e+07	1.11655e+07	2.01477e+06	7.32991e+06
Tb927.8.8200	Flagellar-associated protein 59, putative	null	25.2	15	1.00202e+08	2.49127e+06	5.06289e+07	2.71112e+06
Tb927.8.8230	amino acid transporter, putative	null	11.3	4	4.08201e+07	3.46255e+07	53281428	5.31004e+07	5.13277e+07	4.87989e+07	1.82293e+07	2.47547e+07
Tb927.8.8280	hypothetical protein, conserved	null	22.1	4	3.57721e+07	3.10655e+07	3.34412e+07	2.24024e+07	1.92105e+07	1.30462e+07	2.57628e+07	3.13734e+07
Tb927.8.8310	chaperone protein DnaJ, putative	null	34.1	10			3.19386e+06		1.65711e+06	8.52676e+06	2.9937e+06	4.89008e+06
Tb927.8.8330	cysteine peptidase, putative	null	43.7	19	3.95566e+08	3.55376e+08	4.7983e+08	5.40232e+08	4.55581e+08	4.34146e+08	246437475	2.6401e+08
Tb927.8.870	CAMK/CAMKL family protein kinase, putative	null	20.3	3	3.11312e+07	2.8689e+07	4.08724e+07	1.76591e+06	1.79152e+07	1.72104e+07	2.80397e+07	2.09614e+07
Tb927.8.880	hypothetical protein	null	4.7	2					4.36168e+06	3.63639e+06	2.30245e+06	1.92208e+06
Tb927.8.890	Ras-related protein Rab1A	Rab1A	72.1	13	1.32454e+08	1.22932e+08	1.08079e+08	1.3006e+08	8.68597e+07	8.47658e+07	5.91604e+07	6.31943e+07
Tb927.8.900	splicing factor TSR1	TSR1	36.3	15	6.03465e+07	7.39769e+07	5.07449e+07	5.68863e+07	6.45884e+07	6.57984e+07	5.35604e+07	5.7839e+07
Tb927.8.920	ubiquitin-conjugating enzyme E2, putative	PEX4	35	4	827339	1.97043e+07	1.10712e+07	2.3778e+06	9.15992e+06
Tb927.8.960	hypothetical protein, conserved	null	3	4	1.10267e+07	2.286e+06	6.17284e+06	2.23269e+06	1.87409e+06	1.98184e+06	8.80586e+06	7.60344e+06
Tb927.8.980	phosphoacetylglucosamine mutase	PAGM	53.2	26	1.45317e+07	1.37985e+07	1.70042e+07	3.27875e+07	1.03622e+07	8621525	8.67256e+06	2.57948e+06
Tb927.8.990	RNA-binding protein 33 (RNA-binding motif protein 33)	RBP33	50.6	9	9.80433e+06	8.22899e+06	1.1513e+07	8.09384e+06
Tb927.9.10010	chaperone protein DnaJ, putative	null	32.7	11	3.85005e+07	3.4324e+07	4.85191e+07	5.2072e+07	2.29449e+07	1.46143e+07	1.78417e+07	9.35846e+06
Tb927.9.10100	hypothetical protein, conserved	null	64.7	76	7.16441e+07	5.97092e+07	5.39753e+07	4.6117e+07	8.36238e+07	5.76432e+07	4.43491e+07	50944532
Tb927.9.10230	Co-chaperone protein P23	P23	56	12	1.56052e+08	1.86218e+08	1.49339e+08	1.41977e+08	1.44291e+08	128125670	1.34312e+08	1.3685e+08
Tb927.9.10250	small nuclear ribonucleoprotein Sm-F	Sm-F	84	4				7.02383e+06		7.00952e+06	3.80155e+06
Tb927.9.10310	mitochondrial carrier protein 11	MCP11	67.2	21	1.74275e+08	1.63015e+08	3.0839e+08	341339292	3.23979e+08	3.36646e+08	1.00008e+08	9.68234e+07
Tb927.9.10350	Snf7, putative	null	22.7	5	5.26192e+07	5.1676e+07	3.25732e+07	3.59904e+07	3.66225e+07	3.4896e+07	2.72436e+07	2.70718e+07
Tb927.9.10370	TAX-1	null	20.1	4	3.17403e+06	2.74389e+06	8.83259e+06	1.42278e+06
Tb927.9.10400	hypothetical protein, conserved	null	36.3	8	4.69993e+07	4.94921e+07	4.40655e+07	4.04449e+07	6.66753e+07	6.00825e+07	6.89258e+07	6.39365e+07
Tb927.9.10450	hypothetical protein, conserved	null	5.1	5	6.26091e+06	5.05657e+06	9.24295e+06	1.00139e+07	9.45208e+06	1.15873e+07	4.01264e+06	5.37232e+06
Tb927.9.10470	hypothetical protein, conserved	null	19	5	1.57747e+06	7.4558e+06	2.20947e+07	2.75194e+07
Tb927.9.10490	Component of motile flagella 56	CMF56	21.2	9	4.33312e+07	5.66021e+07	4.87586e+07	4.35444e+07	4.07677e+07	4.57033e+07	4.42887e+07	4.47512e+07
Tb927.9.10550	Spindle assembly abnormal protein 6 homolog	SAS6	7.3	4	9.64873e+07	3.24456e+06	1.05805e+08	8.58644e+07	8.13021e+07	7.85722e+07	7.14157e+07	1.38866e+06
Tb927.9.10560	Archaic Translocase of outer membrane 19 kDa subunit	ATOM19	32.1	3	3.02363e+07	1.00981e+07	2.12355e+07	4.01879e+07	7.81728e+06	1.11651e+07	2.80509e+07	3.75353e+06
Tb927.9.10570	predicted zinc finger protein	null	35.2	8	5.89381e+07	5.62424e+07	5.37436e+07	5.86209e+07	8.31813e+07	6.05075e+07	4.1519e+07	3.61021e+07
Tb927.9.10680	RNA polymerase III RPC4, putative	null	6.4	2	1.80427e+06	2.16487e+06	1.40147e+07	8.2709e+06	1.23902e+07	1.32206e+07	1.47655e+06	6.59801e+06
Tb927.9.10690	Protein of unknown function (DUF2009), putative	null	37.9	11					1.20331e+07	3.58451e+06	2.83926e+06	1.65171e+06
Tb927.9.10770	polyadenylate-binding protein 2	PABP2	72.8	40	3.7582e+08	3.68591e+08	2.8055e+08	2.90615e+08	3.71283e+08	5.30813e+08	4.32689e+08	4.11771e+08
Tb927.9.10790	hypothetical protein	null	34.4	8	1.81567e+07	1.38828e+07	1.43085e+07	1.47265e+07	1.99133e+06	1.90376e+06	8.5155e+06	9.93811e+06
Tb927.9.10830	metal dependent 5'-nucleotidase	null	70.3	8	5.42364e+06	1.2367e+07	1.06469e+07	6.30614e+06	2.56306e+07	2.93392e+07	6.70877e+06	1.23771e+07
Tb927.9.10890	Regulatory subunit of type II PKA R-subunit, putative	null	72.4	13	6.3773e+07	7.79233e+07	6.14255e+07	7.61804e+07	5.24712e+07	5.58023e+07	2.65204e+07	3.259e+07
Tb927.9.10920	kinetoplastid kinetochore protein 3	kkt3	16.6	12	8.61818e+06	5.90144e+06	8.98201e+06	6.11375e+06	2.24577e+06	1.80265e+06	1.83285e+06	2.82898e+06
Tb927.9.11000	ras-related protein RAB7, putative	RAB7	35.5	8	3.32731e+07	3.52436e+07	1.78018e+07	1.56963e+07	2.4316e+07	2.44009e+07	3.08185e+07	2.81773e+07
Tb927.9.11050	4E-interacting protein, putative	null	33.4	14	7.6416e+07	6.63201e+07	6.1159e+07	5.62816e+07	8.18784e+07	7.73516e+07	7.9555e+07	8.03497e+07
Tb927.9.11220	tRNA import complex component, putative	TIM42	59.3	17	3.12761e+06	6.94745e+06	3.98891e+06	7.06702e+06	8.38367e+06
Tb927.9.11230	calmodulin-like protein, putative	null	84.4	13	5.98923e+07	4.04153e+07	3.70819e+07	4.41182e+07	5.54964e+07	4.17051e+07	4.49024e+07	1.98472e+07
Tb927.9.11260	nucleoside diphosphate kinase, putative	CMF40a	33.5	7	2.49996e+07	2.4867e+07	3.32913e+07	2.17736e+07	2.43246e+07	2.19957e+07	1.42196e+07	1.16931e+07
Tb927.9.11270	t- complex protein 1 (eta subunit), putative	TCP-1-eta	79.9	46	8.86675e+07	7.3052e+07	7.04756e+07	6.51966e+07	1.1059e+08	6.92783e+07	1.41356e+08	7.44363e+07
Tb927.9.11330	proteasome beta 2 subunit, putative	null	45.1	9	3.75239e+07	3.4716e+07	2.94624e+07	2.73891e+07	5.63845e+07	5.62122e+07	2.72385e+07	3.11022e+07
Tb927.9.11410	60S ribosomal protein L23, putative	null	79.9	15	1.14555e+08	9.54158e+07	1.0886e+08	1.33769e+08	8.16788e+07	8.87399e+07	7.42671e+07	6.81869e+07
Tb927.9.11480	Enriched in surface-labeled proteome protein 9	ESP9	28	10	8.44644e+07	1.13075e+08	1.59896e+08	1.76734e+08	1.51628e+08	126334364	4.86408e+07	3.30889e+07
Tb927.9.11490	60S ribosomal protein L29	RPL27A	52.4	11	2.82976e+07	2.84174e+07	3.68466e+07	43492988	2.58089e+07	2.40446e+07	9.97802e+06	1.0627e+07
Tb927.9.11540	hypothetical protein, conserved	null	68	31	169233856	1.53188e+08	123490310	1.46253e+08	1.05442e+08	1.04007e+08	9.87532e+07	1.00768e+08
Tb927.9.11580	glycosomal membrane protein	gim5A	64.6	3	1.14061e+07	9.96806e+06	1.62833e+07	1.27405e+07	1.39842e+07	1.7026e+07	5.97076e+06	9.83631e+06
Tb927.9.11600	glycosomal membrane protein	gim5B	80.9	26	2244511017	2298329292	3752727821	3740915266	2687976191	2862706419	1085106160	8.9241e+08
Tb927.9.11640	hypothetical protein, conserved	null	16.3	4	2.40155e+06	1.0461e+07	1.58122e+07	1.85418e+07	1.05302e+07	1.01482e+07	1.33548e+06	1.83444e+06
Tb927.9.11720	Iron-sulfur cluster assembly protein	ISCU	41.1	7	5.36056e+06	6.51198e+06	1.7018e+06	3.45047e+06	4.63904e+06	4.76115e+06	1.36676e+06	3.35376e+06
Tb927.9.11850	structural maintenance of chromosome 1, putative	SMC1	11.8	12	1.49037e+07	2.0169e+07	2.67988e+07	3.55949e+07	3.86133e+06	1.22625e+07	8.35976e+06	6.24145e+06
Tb927.9.12110	6-phosphogluconate dehydrogenase, decarboxylating	gnD	56.2	18	2.54136e+07	3.70789e+07	2.15737e+07	2.77325e+07	2.3661e+07	2.93501e+07	1.30833e+07	1.94908e+07
Tb927.9.12160	hypothetical protein, conserved	null	5.1	2	1.60635e+07	1.70408e+07	1.18125e+07	2.11789e+06
Tb927.9.12170	leucine-rich repeat protein (LRRP), putative	null	56.4	12	5.41383e+06	2.62329e+06	1.77148e+06	4.64726e+06	0
Tb927.9.12240	60S ribosomal subunit protein L31, putative	null	46.3	13	2.07451e+07	1.90939e+07	4.35955e+07	3.84176e+07	3.72205e+07	2.95065e+07	1.35599e+07	9.02558e+06
Tb927.9.12290	Peroxin 19	null	54	8	4.35136e+07	1.14028e+08	3.68495e+07	3.24014e+07	3.95238e+07	1.96175e+07	3.45823e+07	4.11523e+07
Tb927.9.12300	replication factor C, subunit 3, putative	null	71.4	16	5.94914e+06	1.58065e+07	5.29382e+06	4.77382e+06	2.93801e+06	4.49632e+06	1.90597e+06	2.54178e+06
Tb927.9.12320	cystathione gamma lyase, putative	null	66.6	19	8.96651e+06		2.63937e+06		3.51848e+07	7.44807e+06	6.57192e+06	5.94633e+06
Tb927.9.12330	thioredoxin, putative	null	20.5	2					3.19174e+06	1.8956e+06	3.27154e+06	4.76673e+06
Tb927.9.12360	RNA-binding protein, putative	RBP35	49.3	18					1.42735e+06	2.73006e+06	5.84682e+06	3.5381e+06
Tb927.9.12510	ATP-dependent DEAD/H RNA helicase, putative	DED1	64.2	48	9.53733e+07	9.854e+07	9.10734e+07	6.65745e+07	8.06381e+07	8.55424e+07	8.11632e+07	8.52835e+07
Tb927.9.12570	glycerol kinase, glycosomal	glk1	81.6	47	3889653549	3699385785	5641723046	6637606688	5016791015	5120603026	1983411209	1985335835
Tb927.9.12650	ubiquitin-activating enzyme E1, putative	UBA2	59.5	53	2.52467e+08	2.36806e+08	1.91852e+08	1.92865e+08	2.07966e+08	1.60507e+08	1.24878e+08	1.25431e+08
Tb927.9.12700	phospholipase A1, putative	null	17.7	7	9.56385e+06	1.44735e+07	1.50306e+07	1.88883e+07
Tb927.9.12730	chaperone protein DnaJ, putative	null	46.8	18	6.82495e+07	8.65146e+07	9.48655e+07	8.86682e+07	4.34796e+07	5.52744e+07	4.40161e+07	4.10489e+07
Tb927.9.12830	hypothetical protein, conserved	null	15	5	5.03674e+07	5.53134e+07	4.43994e+06	4.56813e+06
Tb927.9.13070	Heat shock factor binding 1 domain-containing protein	null	90.2	6	2.81262e+08	2.79645e+08	2.64374e+08	2.45054e+08	2.79813e+08	3.15134e+08	1.99955e+08	2.18241e+08
Tb927.9.13380	Autophagy-related protein 24	ATG24	69	27	1.17025e+08	9.80294e+07	7.19621e+07	9.37316e+07	6.94995e+07	8.00108e+07	9.60284e+07	1.00472e+08
Tb927.9.13440	Flagellar Member 5	FLAM5	18.1	17	1.73319e+07	1.97146e+07	1.70169e+07	1.74618e+07	3.04326e+06	1.0696e+07	1.92655e+07	1.42967e+07
Tb927.9.13460	Spt4/RpoE2 zinc finger, putative	null	44.1	4		1.09334e+07			1.57129e+07	1.47772e+07	2.48935e+06	1.42028e+06
Tb927.9.13490	metallo-peptidase, Clan MG, Family M24	null	44.6	14	4.60718e+06	5.19234e+06	1.41581e+07	2.29691e+07	9.4399e+06	7.03914e+06	2.24952e+06	2.48566e+06
Tb927.9.1350	hypothetical protein, conserved	null	39.3	14	1.68261e+06	3.40915e+06	1.81996e+06	2.75317e+06	1.9304e+06	1.35915e+06	1.89307e+06	2.82262e+06
Tb927.9.13740	ADP-ribosylation factor, putative	ARF1	79.1	14	1.77178e+08	1.69433e+08	1.50337e+08	1.56544e+08	2.18058e+08	59108929	1.62334e+08	1.77736e+08
Tb927.9.1380	hypothetical protein, conserved	null	53	14	2.55585e+07	2.21968e+07	1.58566e+07	2.05189e+07	2.34505e+07	2.59409e+07	7.59381e+06	1.1339e+07
Tb927.9.1390	CSL zinc finger, putative	null	76.8	4	1.25606e+07	1.86681e+06	1.95968e+06	2.0584e+06	5.816e+06	4.10552e+06	2.17999e+06	1.01822e+07
Tb927.9.13920	kinetoplastid membrane protein 11-1	KMP11-1	98.9	24	9.49555e+08	9.65852e+08	8.24767e+08	8.86175e+08	7.81589e+08	7.6259e+08	596418601	7.08684e+08
Tb927.9.13990	RNA-binding protein, putative	DRBD2	44.3	15	5.65878e+07	4.69982e+07	5.04161e+07	3.3893e+07	6.70447e+07	6.11936e+07	4.88502e+07	6.83228e+07
Tb927.9.14000	60S ribosomal protein L12, putative	null	43.3	5	2.46682e+07	2.60393e+07	2.58289e+07	3.53887e+07	1.64061e+07	3.06893e+07	4.10346e+07	2.23882e+07
Tb927.9.14070	short-chain dehydrogenase, putative	null	26.3	8	2.4588e+06	6.9475e+06	1.52842e+06	4.14669e+06	8.7928e+06	7.82405e+06	1.15471e+07	1.33888e+07
Tb927.9.14100	hypothetical protein, conserved	null	38.2	7	4.45592e+07	4.31215e+07	5.33078e+07	6.42413e+07	3.46755e+07	3.35498e+07	1.29924e+07	8.83619e+06
Tb927.9.14220	metacaspase 5, putative	MCA5	28.8	11	6.63061e+06	5.40158e+06	2.92834e+07	1.40533e+07	2.11513e+07	2.9606e+07	7.66405e+06	1.38797e+07
Tb927.9.14230	hypothetical protein, conserved	null	21.4	3	5.13629e+06	1.97126e+06	7.73511e+06	1.14508e+07
Tb927.9.14240	Nucleoporin NUP82	NUP82	22.9	12	1.35738e+06	1.8774e+06	4.44148e+06	6.54733e+06
Tb927.9.14370	60S ribosomal protein L26, putative	null	45.5	11	2.00637e+08	2.38594e+08	2.00648e+08	1.84963e+08	1.84571e+08	208609442	1.22158e+08	1.3384e+08
Tb927.9.1440	Paraquat-inducible protein A, putative	null	7.5	2					1.46332e+07	2.05519e+06	1.23192e+07	7.84692e+06
Tb927.9.14430	Casein kinase II	CK2A1	48.4	12	9.18164e+06	2.27225e+07	1.75923e+07	1.32521e+07	1.8672e+07	6.35304e+06	5.24075e+06	5.5015e+06
Tb927.9.14480	dynein-associated protein, putative	null	65.3	4				6.61861e+06	4.96768e+06	7.10476e+06
Tb927.9.15050	nexin-dynein regulatory complex 4	DRC4	20.4	8	2.42397e+06	1.04487e+06	9.57344e+06	9.84859e+06	1.93018e+06	2.20675e+06	3.87216e+06	1.74056e+06
Tb927.9.15060	rRNA processing protein, putative	null	47.8	9	5.39377e+06	5.85553e+06	1.71041e+06	5.95841e+06	1.1412e+07	1.06655e+07	6.09948e+06	9.87303e+06
Tb927.9.15090	cytosolic coat protein, putative	null	49.3	10	5.21089e+07	3.15424e+07	7.46026e+07	6.82595e+07	4.80721e+07	4.95097e+07	1.9994e+07	2.47121e+07
Tb927.9.15170	60S ribosomal protein L5, putative	null	55.8	20	149067265	1.5183e+08	1.94208e+08	1.81647e+08	4.17498e+08	3.61831e+08	3.15396e+08	3.8679e+08
Tb927.9.15190	ribosomal protein L15, putative	null	34.3	6	7.22461e+07	8.46333e+07	1.21094e+08	1.30451e+08	1.46614e+08	1.22634e+08	6.897e+07	4.28103e+07
Tb927.9.1520	hypothetical protein, conserved	null	87.1	7	1.1198e+08	100499697	6.70831e+07	6.80541e+07	1.13392e+08	1.05999e+08	6.94436e+07	7.72282e+07
Tb927.9.15210	ribosomal protein L36, putative	null	45	6	5.69233e+07	5.20222e+07	5.01746e+07	6.46171e+07	7.52938e+07	73454777	4.96405e+07	6.89834e+07
Tb927.9.15270	NADH dehydrogenase (ubiquinone) 1 alpha subcomplex subunit, putative	null	9.6	3	1.58892e+07	2.3238e+07	1.6768e+07	2.5817e+06	9.60853e+06	5.86046e+06	3.10246e+06	2.17553e+06
Tb927.9.15330	U3 small nucleolar RNA-associated protein 6, putative	null	18.6	11					1.98024e+07	1.54344e+07	2.87821e+07	1.84173e+06
Tb927.9.15360	40S ribosomal protein S6, putative	null	41.6	5	5.63404e+07	5.94598e+07	6.77436e+07	5.54808e+07	6.55997e+07	7.45844e+07	6.79759e+07	6.30134e+07
Tb927.9.15460	calcium motive p-type ATPase, putative	null	37.1	31	2.62888e+07	2.7534e+07	4.36747e+07	2.18043e+07	2.35193e+07	2.30564e+07	6.05422e+06	1.20341e+07
Tb927.9.15470	kinesin, putative	null	46.5	20	1.52716e+06	1.4917e+07	2.25808e+07	2.22225e+07
Tb927.9.15490	ADP-ribosylation factor GTPase activating protein, putative	null	25.7	6	5.30496e+06	1.78438e+06	5.58716e+06	7.11814e+06			8.46502e+06
Tb927.9.1560	DnaJ domain containing protein, putative	null	29.3	13	1.65475e+06	5.58522e+06	7.75814e+06	1.52633e+07	6.6444e+06	4.90756e+06
Tb927.9.15890	expression site-associated gene 5 (ESAG5) protein, putative	null	6.2	2	1.40467e+06	1.24407e+06	5.40369e+06	1.34695e+07
Tb927.9.1600	hypothetical protein, conserved	TZP182	23.1	16	5.04015e+07	6.49478e+07	6.12698e+07	3.72806e+07	3.97731e+07	3.59541e+07	3.22977e+07	2.83121e+07
Tb927.9.1680	Lys-63-specific deubiquitinase BRCC36, putative	null	12.6	2				6.96583e+06	7.07806e+06	9.78461e+06	1.98454e+06	2.25426e+06
Tb927.9.1700	btb/poz domain containing protein, putative	null	8.8	4	4.84077e+06	1.00538e+07	7.98502e+06	7.31064e+06	1.03459e+07	5.24115e+06	1.78552e+06	1.2006e+06
Tb927.9.1720	peroxisomal membrane protein 4, putative	null	13.9	3	3.73112e+06	3.28923e+06	5.84573e+06	4.79416e+06	6.91335e+06	6.33729e+06	3.21948e+06	6.69653e+06
Tb927.9.1750	Fibronectin type III domain containing protein, putative	null	12.1	34	2.35824e+07	1.13057e+07	1.11215e+07	7.43165e+06	9.82583e+06	1.02336e+07	2.13273e+07	4.7769e+06
Tb927.9.1780	sec1 family transport protein, putative	SLY1	14.5	6	3.96603e+06	6.11416e+06	1.66211e+06	1.49878e+06
Tb927.9.1850	60S ribosomal protein L35, putative	null	34.6	6	1.34581e+07	2.07888e+07	6.87125e+06	2.12015e+07	2.391e+07	2.20236e+07	1.90259e+07	1.89958e+07
[truncated: 130 more rows]

## Sheet: Day 2
														>/= 2 fold down-regulated in KO
Day 2_Proteome														not detected in KO
														>/= 2 fold up-regulated in KO
														only detected in KO
Gene ID	Product description	Gene symbol	Sequence coverage (%)	Razor+unique peptides	iTop3 Alba3KO_rep1_day2_i01	iTop3 Alba3KO_rep1_day2_i02	iTop3 Alba3KO_rep2_day2_i01	iTop3 Alba3KO_rep2_day2_i02	iTop3 AnTat 90-13_rep1_day2_i01	iTop3 AnTat 90-13_rep1_day2_i02	iTop3 AnTat 90-13_rep2_day2_i01	iTop3 AnTat 90-13_rep2_day2_i02
Tb04.24M18.150	hypothetical protein, conserved	null	42.6	4	4.30442e+06	4.05032e+06	6.34348e+06	1.45146e+06	1.88304e+07	1.31489e+07	1.7302e+07	9.22782e+06
Tb06.3A7.960	hypothetical protein	null	8.7	2	1.6365e+06	1.83814e+07	9.29078e+06	1.39401e+06				3.94824e+06
Tb10.v4.0052	microtubule-associated protein 2	null	91.2	5	2.51391e+08	2.71223e+08	1.97307e+08	2.08411e+08	4.04729e+08	4.93262e+08	6.61564e+08	695295919
Tb10.v4.0151	variant surface glycoprotein (VSG, pseudogene), putative	null	8.5	3					1.4004e+07	1.29085e+07	2.72698e+07	1.43103e+07
Tb10.v4.0219	retrotransposon hot spot protein (RHS, pseudogene), putative	null	18.6	2	1.5865e+07	1.32915e+07	1.98386e+07	4.19261e+06
Tb11.02.5105b	hypothetical protein, conserved	null	34.6	3					1.07436e+07	7.63504e+06	1.35312e+07	7.60658e+06
Tb11.02.5380b	exosome complex exonuclease RRP44p homologue, putative	null	23.7	13	2.10411e+07	3.18212e+06	2.49212e+07	9.1887e+06	1.94814e+07	2.40063e+07	2.88979e+07	2.97083e+07
Tb11.02.5390b	mRNA processing protein, putative	null	17.6	12	4.51271e+06	1.17851e+07	4.8338e+06	2.23997e+06	1.67511e+07	2.0362e+07	1.2455e+07	2.22413e+07
Tb11.02.5400b	cystathionine beta-synthase, putative	null	87.6	30	3.78191e+08	2.69281e+08	4.00527e+08	3.69572e+08	3.50106e+08	3.43558e+08	405465813	3.81343e+08
Tb11.02.5420b	NADPH-cytochrome p450 reductase, putative	null	38.2	19	2.93757e+07	2.88975e+07	2.58406e+07	2.77216e+07	2.68502e+07	2.2897e+07	2.12239e+07	2.4869e+07
Tb11.0400	P27 protein, putative	P27	46.1	12	4.22082e+07	5.58231e+07	5.2029e+07	4.12872e+07	3.66681e+08	3.41612e+08	4.01829e+08	4.16462e+08
Tb11.0820	retrotransposon hot spot protein 4 (RHS4, pseudogene), putative	null	14.4	4	6.72574e+06	8.157e+06	8.72498e+06	4.39334e+06	1.94746e+06	5.81287e+06	1.44979e+07	4.08626e+06
Tb11.1420	hypothetical protein	null	10.7	4	1.84084e+07	1.22433e+07	1.66038e+07	3.62784e+06	1.21018e+07	3.38349e+06	3.98344e+06	2.244e+07
Tb11.1690	variant surface glycoprotein (VSG, pseudogene), putative	null	6.2	3	8.1865e+06	9.45921e+06	8.09209e+06	3.57005e+06
Tb11.1780	retrotransposon hot spot protein 1 (RHS1, pseudogene), putative	null	26.1	11	8.65946e+07	8.31106e+07	9.42777e+07	9.97583e+07	1.38505e+08	1.49196e+08	1.44488e+08	1.40416e+08
Tb11.1790	retrotransposon hot spot protein (RHS, pseudogene), putative	null	34.2	2	1.05773e+08	130979769	1.55285e+08	1.73655e+08	2.52402e+08	2.42053e+08	1.87494e+08	2.04407e+08
Tb11.1810b	retrotransposon hot spot protein (RHS, pseudogene), putative	null	76	3	2.58365e+07	2.41322e+07	2.89062e+07	2.56334e+07	3.56678e+07	4.05772e+07	3.53895e+07	3.29758e+07
Tb11.v5.0154	WD domain, G-beta repeat, putative	null	50.6	2	2.04376e+06	9.94635e+06	2.43018e+06	1.94498e+06	6.03133e+06	7.1782e+06	5.53118e+06	4.04783e+06
Tb11.v5.0162	proteasome beta 6 subunit	null	56.6	11	9.31592e+07	7.58444e+07	7.77348e+07	6.11661e+07	7.77713e+07	9.89232e+07	9.57737e+07	8.15089e+07
Tb11.v5.0195	STAG domain containing protein, putative	null	8.3	6	7.1119e+06	5.03821e+06	1.57396e+07	1.08689e+07	5.04616e+06	1.12014e+07	8.67862e+06	1.18777e+07
Tb11.v5.0196	Proteasome subunit A N-terminal signature/Proteasome subunit, putative	null	77.1	17	1.41593e+08	1.37984e+08	1.35249e+08	162033675	1.65866e+08	1.53462e+08	1.5996e+08	1.82865e+08
Tb11.v5.0219	methyltransferase, putative	null	5.8	3		5.52475e+06			5.03836e+06	8.68616e+06	7.01866e+06	9.95533e+06
Tb11.v5.0304	cation transporter, putative	null	6.6	2		1.36263e+07			7.95119e+06	2.83354e+06	1.41603e+06	2.32728e+06
Tb11.v5.0325	retrotransposon hot spot (RHS) protein, putative	null	58.2	5	4.05887e+07	4.01281e+07	4.62121e+07	5.32585e+07	6.00417e+07	7.78986e+07	7.28728e+07	7.01314e+07
Tb11.v5.0326	retrotransposon hot spot (RHS) protein, putative	null	66.9	5	6.18948e+07	5.50712e+07	4.95291e+07	5.22109e+07	55390450	4.80288e+07	4.95875e+07	4.51764e+07
Tb11.v5.0366	hypothetical protein, conserved	null	28.6	21	6.26805e+07	8.10859e+07	6.84058e+07	8.40743e+07	5.04244e+07	4.51433e+07	4.11014e+07	4.96108e+07
Tb11.v5.0394	hypothetical protein, conserved	null	27.7	13	5.14991e+07	1.03636e+08	5.12382e+07	4.96396e+07	5.82918e+07	6.11687e+07	5.32209e+07	5.33491e+07
Tb11.v5.0404	hypothetical protein, conserved	null	81.9	2	8.11326e+07	3.81285e+07	6.07546e+07	6.21864e+07	5.60625e+07	5.4291e+06	1.02289e+08	4.25918e+07
Tb11.v5.0468	alpha tubulin, putative	null	88.8	4	132735021	9.66604e+07	1.19522e+08	1.2718e+08	1.12683e+08	1.05764e+08	1.14191e+08	1.19408e+08
Tb11.v5.0480	DNA-directed RNA polymerase, alpha subunit, putative	null	48.7	11	9.5553e+07	8.2062e+07	8.76229e+07	6.21835e+07	9.84081e+07	8.12538e+07	8.22161e+07	9.48533e+07
Tb11.v5.0489	retrotransposon hot spot (RHS) protein, putative	null	59	7	6.00685e+07	5.62712e+07	5.35265e+07	5.79879e+07	6.41381e+07	5.99141e+07	7.42671e+07	6.69841e+07
Tb11.v5.0553	ubiquitin hydrolase, putative	null	29.1	9	4.16151e+07	4.09266e+07	5.04631e+07	2.11524e+07	1.4235e+07	2.50062e+07	1.73734e+07	1.46712e+07
Tb11.v5.0616	paraflagellar rod protein, putative	null	41.2	21	3.32482e+07	3.45034e+07	4.40082e+07	4.01387e+07	3.61924e+07	4.3725e+07	4.17972e+07	4.00646e+07
Tb11.v5.0619	COG4 transport protein, putative	null	3	2	1.91483e+06	2.93513e+06	1.4183e+06	1.49107e+06
Tb11.v5.0624	retrotransposon hot spot protein (PHS), putative	null	52.9	13	9.37638e+07	7.33535e+07	1.15507e+08	8.23928e+07	1.28968e+08	1.43562e+08	1.24289e+08	1.187e+08
Tb11.v5.0638	serine carboxypeptidase III precursor, putative	CBP1	25.1	6	1.29759e+07	1.27886e+07	1.53041e+07	1.2845e+07	1.16346e+07	9.69125e+06	1.64852e+07	1.39228e+07
Tb11.v5.0670	retrotransposon hot spot (RHS) protein, putative	null	91.2	2	1.1486e+08	1.05752e+08	1.1158e+08	1.10975e+08	9.38934e+07	8.96694e+07	1.15291e+08	107875961
Tb11.v5.0685	hypothetical protein, conserved	null	24.1	5					1.04731e+07	1.7399e+07	8.03133e+06	1.67371e+07
Tb11.v5.0713	retrotransposon hot spot (RHS) protein, putative	null	65.7	46	3.37961e+08	2.62796e+08	3.09079e+08	3.11124e+08	5.38001e+08	4.80679e+08	3.95022e+08	4.04121e+08
Tb11.v5.0720	hypothetical protein, conserved	null	18.5	6					3.29357e+07	1.11976e+07	2.88899e+07	1.87443e+07
Tb11.v5.0731	65 kDa invariant surface glycoprotein, putative	null	7.7	3	2.87175e+07	3.30802e+07	1.43263e+07	1.36704e+07	2.18903e+07	1.93881e+07	1.68133e+07	1.22741e+07
Tb11.v5.0742	proteasome beta-1 subunit, putative	null	50.7	9	5.42342e+07	7.54653e+07	3.80133e+07	2.96299e+07	5.92901e+07	6.26819e+07	113064122	1.01918e+08
Tb11.v5.0807	ribonuclease, putative	null	33	11	1.16784e+07	1.77083e+07	1.93641e+07	2.84459e+07	2.74687e+07	2.33738e+07	3.25747e+07	2.70264e+07
Tb11.v5.0826	expression site-associated gene (ESAG) protein, putative	null	6	3	4.85418e+06	1.75373e+06	5.16353e+06	1.74269e+06
Tb11.v5.0831	kinesin motor domain containing protein, putative	null	11.8	5					3.53721e+06	8.27623e+06	4.13097e+06	7.60313e+06
Tb11.v5.0892	hypothetical protein, conserved	null	5.9	4	1.51086e+07	2.59744e+07	7.56955e+06	6.26707e+06				6.93302e+06
Tb11.v5.0902	hypothetical protein, conserved	null	7.7	2	4.07307e+06	5.28377e+06	4.57274e+06	3.4245e+06	2.65254e+06	2.57797e+06	2.39241e+06	4.62e+06
Tb11.v5.0996	hypothetical protein, conserved	null	45.2	23	1.28886e+08	1.28104e+08	123819688	1.27197e+08	139006376	1.30642e+08	1.28031e+08	1.2661e+08
Tb11.v5.1020	retrotransposon hot spot (RHS) protein, putative	null	18.4	3	102033640	9.00456e+07	9.10032e+07	6.77349e+07	7.01902e+07	7.41752e+07	9.44314e+07	8.78596e+07
Tb927.1.05	variant surface glycoprotein (VSG), putative	null	2.9	3			7.17345e+06	4.06846e+07		2.44699e+06
Tb927.1.1000	developmentally regulated phosphoprotein	null	24	7	9.36728e+06	1.05116e+07	1.03798e+07	1.05375e+07	1.1847e+07	1.32177e+07	1.05939e+07	1.07303e+07
Tb927.1.1120	ribosomal RNA-processing protein 8, putative	RRP8	16.8	3	1.39981e+07	5.24764e+06	5.50164e+06	4.83996e+06	1.66418e+07	1.32147e+07	2.05614e+07	1.50866e+07
Tb927.1.1170	DNA-directed RNA polymerase 2, RPB12 subunit	RPB12	67.1	2	1.64025e+07	1.53089e+07	1.43923e+07	1.34715e+07	1.47774e+07	1.83854e+07	2.31724e+07	2.30937e+07
Tb927.1.120	retrotransposon hot spot protein 4 (RHS4), putative	null	71.1	44	2.94522e+08	2.94116e+08	3.16642e+08	3.01168e+08	4.918e+08	4.87155e+08	372621025	3.99607e+08
Tb927.1.1200	Mitochondrial ribosomal protein S15	MRPS15	10.7	3					5.74628e+06	7.23332e+06	5.03261e+06	1.21873e+07
Tb927.1.1210	conserved protein, unknown function	null	30.6	3					9.06087e+06	7.63651e+06	6.49542e+06	5.20642e+06
Tb927.1.1220	RWD domain-containing protein	null	30	4		0			1.6633e+06	3.0958e+06	7.72925e+06	3.19476e+06
Tb927.1.1240	cytidine triphosphate synthase, putative	null	58.6	30	5.54067e+07	5.00649e+07	8.14715e+07	9.27898e+07	1.0551e+08	1.1839e+08	1.20877e+08	1.28172e+08
Tb927.1.1330	Mitochondrial Editosome-like Complex TUTase	MEAT1	8.6	3			2.6098e+06		2.0641e+06	2.21957e+06	2.98215e+06	2.54294e+06
Tb927.1.1370	rRNA biogenesis protein, putative	null	15.9	8	9.48321e+06	7.95136e+06	1.33783e+07	9.76588e+06	2.50802e+07	2.17521e+07	2.43826e+07	3.37328e+07
Tb927.1.1380	serine/threonine protein phosphatase 2A regulatory subunit, putative	null	37.5	14	1.94656e+07	1.15215e+07	1.68513e+07	1.55054e+07	2.11096e+07	1.57885e+07	2.49757e+07	2.04127e+07
Tb927.1.1400	Overproducer of inositol protein 10 homolog, putative	null	19.2	2	7.11284e+06	1.21743e+06	6.18563e+06	6.71274e+06	3.01451e+06	5.41741e+06	1.94743e+06	1.26089e+07
Tb927.1.1420	conserved protein, unknown function	null	17.9	9	2.72717e+07	2.24778e+07	1.01688e+07	1.67876e+07	3.07821e+07	3.5045e+07	4.73243e+07	5.33215e+07
Tb927.1.1470	conserved protein, unknown function	null	23.6	9	6.43515e+07	6.02463e+07	5.47226e+07	5.51927e+07	2.05617e+07	2.26786e+07	2.12864e+07	2.10885e+07
Tb927.1.1540	Tubulin/FtsZ family, putative	null	14.4	5					5.48023e+06	7.25308e+06	1.44067e+07	7.90693e+06
Tb927.1.1560	vesicular-fusion protein nsf, putative	null	34.2	16	3176475772	4.53983e+07	6.63521e+07	6.24047e+07	1524029350	1337936803	1861645796	1756650108
Tb927.1.1580	electron transport protein SCO1/2, putative	null	20.6	4	9.33451e+06	2.77512e+06	1.4063e+07	3.31327e+06	6.99678e+06	7.45539e+06	1.20253e+07	3.22148e+06
Tb927.1.1620	ATP-dependent DEAD/H RNA helicase, putative	null	10.4	5	3.36043e+06	3.76234e+06	5.76829e+06	1.33884e+06	7.902e+06	8.28809e+06	3.30202e+06	3.92328e+06
Tb927.1.1630	transcription elongation factor 1 homolog	ELOF1	17.5	2	8.14971e+06	1.31395e+07	9.7581e+06	1.66904e+06	1.33942e+07	1.21686e+07	1.74812e+07	15140121
Tb927.1.1670	ARM-like helical domain-containing protein	null	44.9	38	3.90335e+07	3.93309e+07	4.5922e+07	32056575	4.18584e+07	4.45675e+07	4.80466e+07	4.04773e+07
Tb927.1.1700	AATF protein, putative	null	11	4					6.59732e+06	1.0436e+07	13122450	1.04236e+07
Tb927.1.1710	transmembrane protein, conserved	null	12.3	11	1.62931e+07	8.04998e+06	1.39222e+07	6.98225e+06	4.71673e+07	4.28619e+07	3.23851e+07	4.15158e+07
Tb927.1.1720	cyclophilin 15, putative	null	13.2	4	6.06502e+06	1.17049e+07	7.44795e+06	1.25128e+07	8.05139e+06	7.21744e+06	8.39806e+06	5.91332e+06
Tb927.1.1730	Polyadenylation mediator complex protein PAMC1, putative	PAMC1	45.3	16	2.79916e+07	3.39776e+07	3.81287e+07	2.62436e+07	4.69118e+07	4.53014e+07	4.47291e+07	4.51786e+07
Tb927.1.1770	Dithiol glutaredoxin 2	GRX2	40.2	4	9.01776e+06	9.15471e+06	9.93501e+06	9.45647e+06	2.09257e+07	2.54913e+07	1.40745e+07	2.54629e+07
Tb927.1.180	retrotransposon hot spot protein 1 (RHS1), putative	null	72.7	8	1.17941e+08	7.6543e+07	1.03254e+08	1.08461e+08	1.91737e+08	1.41463e+08	1.39666e+08	1.10806e+08
Tb927.1.190	retrotransposon hot spot protein (RHS, pseudogene), putative	null	45.7	26	3.5166e+08	3.41061e+08	1.53306e+08	1.44666e+08	1.41519e+08	1.39474e+08	1.31233e+08	1.3027e+08
Tb927.1.1930	phosphatidylinositol 3-kinase, putative	TOR4	7.8	9	6.4435e+06	5.03275e+06	1.19522e+07	2.10483e+06	1.13032e+07	2.70221e+07	2.06775e+07	2.06756e+07
Tb927.1.1960	chaperone protein DnaJ, putative	null	27.2	12	1.75864e+07	1.05727e+07	1.54024e+07	6.54311e+06	1.59055e+07	1.34811e+07	2.8312e+07	2.56048e+07
Tb927.1.2100	Calpain-like protein 1.1	CALP1.1	73	55	1.8229e+08	2.15454e+08	1.83244e+08	1.74103e+08	3.16691e+08	2.72419e+08	2.77135e+08	2.52913e+08
Tb927.1.2120	Calpain-like protein CALP1.3	CALP1.3	39.8	20	3.84326e+07	3.44843e+07	3.56705e+07	4.0642e+07	3.97164e+07	45160268	4.10176e+07	4.06968e+07
Tb927.1.2210	nucleosome assembly protein (NAP), putative	null	55.7	15	9.61296e+07	1.19795e+08	1.24688e+08	1.3091e+08	1.85151e+08	1.77547e+08	1.805e+08	1.79524e+08
Tb927.1.2230	small myristoylated protein 1-1	SMP1-1	65	5	2.00702e+08	2.31298e+08	195916331	2.1233e+08	3.46413e+08	3.53253e+08	2.41202e+08	3.0109e+08
Tb927.1.2260	small myristoylated protein 1-2	SMP1-2	62	10	4.9194e+08	5.8623e+08	6.16084e+08	5.37982e+08	8.07719e+08	7.49446e+08	6.00711e+08	706394135
Tb927.1.2390	beta tubulin	null	86.7	41	14065024699	12951818083	14288725685	15353804692	14116094617	16188748906	19979890516	18315395872
Tb927.1.240	retrotransposon hot spot protein (RHS, pseudogene), putative	null	10.4	8	2.97349e+07	4.4007e+07	3.85713e+07	2.47025e+07	1.09434e+07	1.09544e+07	8.95313e+06	1.59435e+07
Tb927.1.2400	alpha tubulin	null	93.8	53	17523631135	16708950155	16548644996	15844054827	15962942006	14648054280	19373264106	17190214077
Tb927.1.2550	histone H3, putative	null	55.6	10	7.56986e+08	7.38168e+08	6.89729e+08	6.63591e+08	1028824772	1308869650	1683203465	1794237402
Tb927.1.2570	coatomer beta subunit	beta-coP	54.3	38	5.01781e+07	3.66737e+07	4.25907e+07	4.72031e+07	5.12237e+07	4.8138e+07	5.2324e+07	4.92071e+07
Tb927.1.2580	exosome-associated protein 1	EAP1	25.9	7	2.13539e+07	1.38825e+07	2.67966e+07	2.29735e+07	1.96062e+07	1.6319e+07	2.6337e+07	1.25031e+07
Tb927.1.2600	pumilio/PUF RNA binding protein 9	PUF9	22.2	9	1.41745e+07	1.76249e+07	1.69671e+07	1.43917e+07	3.55088e+07	2.72916e+07	4.88276e+07	3.88223e+07
Tb927.1.2670	paralyzed flagella 16	PF16	65.7	25	1.30663e+08	130786613	2.07129e+08	1.94533e+08	2.14151e+08	1.94333e+08	258059177	2.50844e+08
Tb927.1.2730	conserved protein, unknown function	null	23.7	4				0	1.80977e+07	1.16029e+07	1.93545e+07	7.15903e+06
Tb927.1.2750	hypothetical protein, conserved	null	69.6	11	6.08584e+07	5.675e+07	7.38079e+07	5.9162e+07	9.78629e+07	8.09341e+07	1.06403e+08	9.47318e+07
Tb927.1.3000	amidohydrolase, putative	null	21.6	7	1.05534e+07	2.35023e+07	2.38193e+07	1.23219e+07	2.44224e+07	2.44718e+07	3.34703e+07	3.07284e+07
Tb927.1.3010	mRNA processing protein, putative	PAMC4	46.5	10	3.20184e+07	2.92491e+07	2.79132e+07	3.11476e+07	3.87646e+07	3.20377e+07	2.09357e+07	3.49717e+07
Tb927.1.3030	KREL2	KREL2	21.4	5	6.7294e+06	8.0167e+06	8.43096e+06	8.87727e+06	3.2208e+07	2.25451e+07	1.27752e+07	3.32125e+07
Tb927.1.3050	tRNA (Uracil-5-)-methyltransferase, putative	null	16.6	5	5.73047e+06	3.72044e+06	3.88712e+06	6.00324e+06	4.73245e+06		5.3328e+06
Tb927.1.3070	hypothetical protein, conserved	null	51.3	14	8.20453e+07	7.81828e+07	8.06926e+07	8.91852e+07	6.26437e+07	5.6022e+07	8.41246e+07	7.24114e+07
Tb927.1.3110	soluble N-ethylmaleimide sensitive factor (NSF) attachment protein, putative	null	42	8	5.23637e+07	4.97037e+07	3.37883e+07	3.25527e+07	4.37851e+07	5.2894e+07	6.13083e+07	7.39198e+07
Tb927.1.3170	CHORD, putative	null	66.9	17	4.7235e+07	4.78533e+07	6.48985e+07	6.8541e+07	7.25914e+07	6.86931e+07	6.82587e+07	6.06582e+07
Tb927.1.3180	40S ribosomal protein S11, putative	null	55.7	11	5.1955e+08	5.92426e+08	7.57553e+08	6.63455e+08	1378111969	1305032669	1601835006	1726623518
Tb927.1.3200	Suppressor of G2 allele of SKP1, putative	null	87.3	14	1.2725e+08	1.19455e+08	113534991	1.1644e+08	1.1742e+08	1.14622e+08	1.27888e+08	1.26993e+08
Tb927.1.3260	hypothetical protein, conserved	null	13	15	9.79804e+06	3.78109e+06	9.46799e+06	8.61551e+06	1.47954e+07	1.28661e+07	1.27102e+07	1.3185e+07
Tb927.1.3270	hypothetical protein, conserved	null	15.8	8	1.68354e+07	1.50865e+07	1.48582e+07	1.35693e+07	2.63417e+07	1.18688e+07	2.59118e+07	2.48362e+07
Tb927.1.330	retrotransposon hot spot protein (RHS, pseudogene), putative	null	7.7	2	7.47677e+07	7.98755e+07	8.35374e+07	7.58866e+07	6.57778e+07	5.49601e+07	6.1062e+07	5.65638e+07
Tb927.1.3300	Myotubularin-related protein, putative	null	9.3	5	1.26059e+07	2.95044e+06	1.87149e+07	2.58244e+07	1.32172e+07	3.69071e+06	1.02214e+07	4.78798e+07
Tb927.1.3310	hypothetical protein, conserved	null	46.8	11	2.56498e+08	2.57767e+08	2.78966e+08	2.88918e+08	2.79326e+08	3.11425e+08	2.89549e+08	2.99522e+08
Tb927.1.3820	ATP synthase subunit, putative	null	50.4	4	1.31018e+06	1.5564e+06	8.16065e+06	8.03086e+06	1.25265e+07	1.0666e+07	2.691e+07	2.15253e+07
Tb927.1.3830	glucose-6-phosphate isomerase, glycosomal	PGI	69.9	33	5.8679e+08	494440872	4.5094e+08	4.43872e+08	305717078	2.40798e+08	2.64896e+08	2.50901e+08
Tb927.1.3910	Anaphase-promoting complex subunit CDC23	CDC23	14.8	9			1.43144e+07	8.97701e+06	3.50665e+07	3.76637e+07	1.44445e+07	4.58482e+07
Tb927.1.3950	alanine aminotransferase	ALAT	73	27	2.63514e+08	2.70944e+08	2.68813e+08	2.55272e+08	2.24543e+08	2.34061e+08	3.01218e+08	2.54493e+08
Tb927.1.4050	ser/thr protein phosphatase, putative	null	35.4	26	2.24967e+07	3.88058e+07	3.38096e+07	2.61007e+07	1.64123e+08	1.45017e+08	2.14663e+08	2.05918e+08
Tb927.1.4100	cytochrome oxidase subunit IV	COXIV	60.6	21	1.63293e+08	1.60245e+08	1.55036e+08	1.47399e+08	4.37018e+08	4.74532e+08	4.77282e+08	484187598
Tb927.1.4180	leucine-rich repeat protein (LRRP), putative	null	19.5	9	1.09896e+07	2.82723e+07			7.75292e+07	6.47897e+07	5.40836e+07	2.11355e+07
Tb927.1.420	retrotransposon hot spot protein 5 (RHS5), putative	null	41.8	3	6.95827e+07	7.44229e+07	7.96289e+07	8.26607e+07	1.45359e+08	1.37144e+08	1.04572e+08	1.11882e+08
Tb927.1.4220	Ydr279p protein family (RNase H2 complex component), putative		16.8	4	2.25124e+07	8.79368e+06	1.52896e+07	1.2312e+07	1.2099e+07	1.00272e+07	1.98753e+07	1.28999e+07
Tb927.1.4280	hypothetical protein, conserved	null	10.9	5	1.40288e+07	2.5885e+07	3.16597e+07	2.04895e+07	1.556e+07	5.44545e+06	1.39889e+06	5.01628e+06
Tb927.1.4310	Flagellum attachment zone protein 2	FAZ2	37.4	52	1.23922e+08	1.08828e+08	1.24221e+08	1.12777e+08	1.23542e+08	1.16498e+08	1.71014e+08	1.67141e+08
Tb927.1.4340	hypothetical protein, conserved	null	9.4	4					3.38292e+06	2.67948e+06	3.08263e+06	2.38059e+06
Tb927.1.4410	SUMO-interacting motif-containing protein	null	9.8	4					5.23972e+06	0
Tb927.1.4420	ABC transporter, putative	null	35.6	24	2.64545e+07	3.5198e+07	1.61747e+07	3.2337e+07	2.21272e+07	2.36018e+07	2.96046e+07	3.03662e+07
Tb927.1.4480	WD repeat and HMG-box DNA-binding protein, putative	null	0.9	2				9.70819e+07	1.75755e+08	1.03817e+06	1.4627e+08	2.00073e+08
Tb927.1.4490	acetyltransferase, putative	null	32	5	2.19967e+07	1.34677e+07	1.98487e+07	2.21671e+07	2.2931e+07	1.95313e+07	2.91296e+07	2.24441e+07
Tb927.1.450	retrotransposon hot spot protein (RHS, pseudogene), putative	null	11.6	4	7.15009e+07	6.20315e+07	6.98397e+07	7.25577e+07	9.00186e+07	9.19455e+07	103850989	9.28907e+07
Tb927.1.4680	Kinetochore interacting protein 6	KKIP6	29	6	2.33952e+07	2.14195e+07	2.14845e+06	6.50588e+06	8.84281e+06	6.31997e+06	1.30501e+07	1.31083e+07
Tb927.1.4690	Protein arginine N-methyltransferase 1 catalytic subunit	PRMT1	43.8	14	6.89784e+07	5.29316e+07	6.71862e+07	5.52857e+07	8.79745e+07	9.18671e+07	7.74203e+07	7.3473e+07
Tb927.1.4720	SET domain containing protein, putative	null	33.4	12	5.2313e+06	1.0151e+07	1.18654e+07	7.49543e+06	2.37089e+07	2.95395e+07	1.84204e+07	2.25762e+07
Tb927.1.4830	phospholipase A1	PLA1	32.3	6	5.47483e+07	2.49836e+07	3.62366e+07	3.42828e+07	4.9974e+07	4.2018e+07	5.05081e+07	4.46218e+07
Tb927.1.5000	hypothetical protein, conserved	null	72.7	13	5.09383e+07	4.88664e+07	4.67303e+07	4.27389e+07	4.9426e+07	4.55498e+07	4.04179e+07	4.80414e+07
Tb927.1.5030	leucine-rich repeat protein (LRRP), putative	null	21.1	10	1.85061e+06	6.00328e+06	2.51472e+06	1.35228e+06	2.12197e+07	1.23364e+07	9.81507e+06	1.60113e+07
Tb927.1.540	DNA-directed RNA polymerase III, putative	RPC128	9.9	10	1.78074e+06	4.86676e+06	2.78065e+06	5.68384e+06	2.01062e+07	1.43801e+07	1.27699e+07	1.86453e+07
Tb927.1.670	conserved protein, unknown function	null	16.9	6	11134228	2.6966e+06	1.10267e+07	1.82737e+06	1.16243e+07	2.8229e+06	1.23117e+07	1.20004e+07
Tb927.1.700	phosphoglycerate kinase	PGKC	81.8	33	9.33948e+08	8.22168e+08	7.18814e+08	8.11551e+08	5.36396e+08	5.30655e+08	5.39914e+08	4.66902e+08
Tb927.1.710	phosphoglycerate kinase	PGKB	85.2	10	244517458	2.275e+08	2.76257e+08	2.58928e+08	2.07409e+08	2.19053e+08	2.32977e+08	2.20033e+08
Tb927.1.720	phosphoglycerate kinase	PGKA	52.3	10	9.73772e+07	1.05882e+08	9.49109e+07	1.14244e+08	7.66545e+07	5.96695e+07	9.56661e+07	8.97608e+07
Tb927.1.740	phosphatidylinositol-4-phosphate 5-kinase related	null	26.4	7	1.08558e+07	1.64297e+07	2.04955e+07	2.52668e+07	1.6109e+07	1.78233e+07	2.0044e+07	1.41507e+07
Tb927.1.750	Metal-binding domain-containing protein	null	23.5	4	1.01161e+07	10395370	9.40186e+06	1.66843e+07	3.78783e+07	3.47314e+07	2.03521e+07	2.33832e+07
Tb927.1.780	leucine-rich repeat-containing protein	null	8.7	2					7.7392e+06	4.5769e+06	1.96907e+06	1.3728e+06
Tb927.1.840	transmembrane protein, putative	null	31.6	4	6.57131e+06	1.50139e+06	1.77193e+06	7.01942e+06	1.13041e+07	1.19671e+07	1.39091e+07	2.99312e+07
Tb927.1.860	transmembrane protein, putative	null	33.2	7	4.06347e+07	8.7017e+07	5.77773e+07	7.5077e+07	7.41368e+07	5.46391e+07	6.09823e+07	6.02128e+07
Tb927.1.870	deoxyhypusine synthase	DHSp	13.2	3	5.47984e+06	1.95533e+06	3.33722e+06	3.09016e+06			4.84038e+06
Tb927.1.880	Midasin, putative	MDN1	7.9	21		1.62479e+07		0	1.62684e+07	1.95533e+07	2.2342e+07	2.42251e+07
Tb927.1.90	retrotransposon hot spot protein (RHS, pseudogene), putative	null	36	4	5.2409e+07	5.77601e+07	4.48595e+07	5.29558e+07	5.43185e+07	5.09494e+07	6.98253e+07	7.67716e+07
Tb927.1.990	Enkuring domain-containig protein	null	29.9	10	1.44926e+07	1.61736e+07	1.70225e+07	1.5841e+07	1.77447e+07	1.90922e+07	1.33613e+07	1.60994e+07
Tb927.10.10000	hypothetical protein, conserved	null	12.3	4			3.70611e+06		1.88837e+07	1.53741e+07	7.83142e+06	1.50613e+07
Tb927.10.10010	mRNA turnover protein 4 homolog, putative	MRT4	53.5	9	4.39494e+07	4.27574e+07	4.55391e+07	4.02717e+07	5.3402e+07	5.64941e+07	4.90712e+07	6.79236e+07
Tb927.10.10030	hypothetical protein, conserved	null	62	8	3.29183e+07	2.52966e+07	3.47305e+07	3.5485e+07	4.29781e+07	3.46322e+07	4.65439e+07	4.13953e+07
Tb927.10.10100	hypothetical protein, conserved	null	4.4	2	2.16154e+07	1.87011e+07	1.82296e+07	1.54343e+07	1.03292e+07	1.03518e+07	1.37993e+08	9.20456e+06
Tb927.10.10130	mitochondrial RNA binding complex 1 subunit	MRB10130	15.2	4	2.63443e+06	1.6589e+06	9.28939e+06	1.99763e+06	8.41636e+06	4.17595e+06	8.66056e+06	1.27183e+07
Tb927.10.10140	paraflagellar rod component, putative	PFC19	65.9	17	2.43054e+08	2.16352e+08	2.87299e+08	2.3452e+08	244421059	2.24415e+08	3.43827e+08	3.05728e+08
Tb927.10.10160	Pentatricopeptide repeat protein (PPR), putative	null	26	4	1.37654e+07	1.20312e+07	1.67845e+07	1.67191e+06	2.51114e+07	1.88865e+07	1.63885e+07	9.27949e+06
Tb927.10.10280	microtubule-associated protein, putative	BBP268	92.2	29	5458204177	5844476726	6498995822	5514079768	5720148137	5526667532	5206343379	5356542584
Tb927.10.10320	dynein light chain Tctex-type, putative	null	58.7	5	1.36845e+07	3.13775e+07	2.28397e+07	2.32552e+07	2.74962e+07	1.35161e+07	1.18798e+07	1.24734e+07
Tb927.10.10330	Anaphase-promoting complex subunit CDC27	CDC27	11.3	3					5.46927e+06	2.24255e+06	7.39985e+06	7.66903e+06
Tb927.10.10340	structural maintenance of chromosome 2, putative	SMC2	6.7	6					5.26169e+06	9.84574e+06	1.85885e+06	1.17071e+06
Tb927.10.10350	STE/STE11 serine/threonine-protein kinase, putative	null	10.7	2		6.9459e+06			6.34168e+06	6.87232e+06	1.47725e+07	1.97621e+06
Tb927.10.10370	hypothetical protein, conserved	null	45.6	5	1.06477e+07	2.68374e+06	1.41071e+07	2.64199e+07	1.90696e+07	1.64921e+07	1.49512e+07	1.86658e+07
Tb927.10.10380	ATP-dependent DEAD/H RNA helicase, putative	null	12.9	4					8.22136e+06	9.60472e+06	6.67645e+06	4.74933e+06
Tb927.10.10390	trypanothione reductase	null	83.9	27	4.33553e+08	3.87516e+08	484838942	4.36654e+08	4.87384e+08	4.56483e+08	5.87174e+08	5.34021e+08
Tb927.10.10400	Mitochondrial ribosomal protein S11	MRPS11	12	2					4.18547e+06	2.97547e+06	4.04207e+06	1.15302e+07
Tb927.10.10420	monothiol glutaredoxin, putative	null	50.4	6	3.13719e+07	2.94722e+07	3.45684e+07	3.17882e+07	4.67638e+07	4.09548e+07	3.93802e+07	3.41664e+07
Tb927.10.10590	histone H2B, putative	null	67.9	11	1909890604	1859324663	2096920775	2543219337	3747447592	3785376531	3975114123	3433357798
Tb927.10.1060	T-complex protein 1, delta subunit, putative	TCP-1-delta	84.1	39	585221194	5.16401e+08	7.12153e+08	6.23647e+08	8.27696e+08	783860952	8.45891e+08	8.55551e+08
Tb927.10.10610	protein tyrosine phosphatase, putative	null	12.2	4	1.8848e+07	1.72105e+07	2.73033e+07	2.12851e+07	5.30288e+07	4.2645e+07	4.92963e+07	3.79978e+07
Tb927.10.10620	hypothetical protein, conserved	null	22.6	5	8.53889e+06	1.22379e+07	9.30496e+06	8.76907e+06	4.06926e+06	5.08786e+06	8.51085e+06	6.7565e+06
Tb927.10.10630	hypothetical protein, conserved	null	33.8	5					1.21621e+06	7.61403e+06	3.20182e+06	6.32184e+07
Tb927.10.10690	CEP19-like protein, putative	CEP19	16.2	3	4.55774e+06	1.26572e+06	4.97962e+06	5.20547e+06	5.09939e+06	3.32281e+06	9.06967e+06	5.0767e+06
Tb927.10.1070	cdc2-related kinase 1	CRK1	44.2	11	2.45875e+07	2.46509e+07	2.29093e+07	2.86995e+07	3.91391e+07	4.15792e+07	3.77346e+07	3.31985e+07
Tb927.10.10700	splicing factor Prp31	null	11.8	3	1.69158e+07	1.75903e+07	2.1677e+07	1.83562e+07	5.64532e+06	5.22048e+06	8.37409e+06	5.76237e+06
Tb927.10.10740	hypothetical protein, conserved	null	8.5	3	2.08888e+07	2.11841e+07	1.68141e+07	2.34002e+07	1.9522e+07	2.08614e+07	1.56963e+07	1.83185e+07
Tb927.10.10780	hypothetical protein, conserved	null	22.4	4	1.175e+06	5.31337e+06	4.48365e+06	4.97744e+06	1.29446e+07	2.68496e+06	3.48948e+06	6.47031e+06
Tb927.10.10830	RGG-containing protein 2	RGG2	28.4	9	7.98917e+07	6.45301e+07	6.99961e+07	6.11408e+07	8.91339e+07	8.25519e+07	8.90256e+07	8.95536e+07
Tb927.10.10850	Protein argonaute-1	AGO1	56.6	44	1.06203e+08	1.02782e+08	9.49386e+07	8.97895e+07	1.25414e+08	1.08665e+08	1.24811e+08	1.18486e+08
Tb927.10.10880	ATP-binding cassette sub-family F member 1, putative	ABCF1	54.5	23	3.05895e+07	2.70124e+07	3.28664e+07	3.07976e+07	5.18188e+07	4.19264e+07	5.86547e+07	4.70587e+07
Tb927.10.1090	40S ribosomal protein S23, putative	RPS23	60.8	9	555776282	5.49752e+08	6.00601e+08	6.25734e+08	913941138	826735403	1276053990	1132141635
Tb927.10.10960	heat shock protein, putative	null	84.8	98	3522187946	3393870786	3084520770	3299666565	4718093224	4342994768	4312243159	4480863517
Tb927.10.1100	60S ribosomal protein L9, putative	null	71.4	17	6.34677e+08	5.90355e+08	7.17293e+08	7.14524e+08	955056640	9.06787e+08	9.9952e+08	9.37091e+08
Tb927.10.11020	DNA mismatch repair protein MSH2, putative	MSH2	15.7	10	3.86771e+06	5.3885e+06	3.08474e+06	1.89187e+06	1.28895e+07	9.01389e+06	1.73622e+07	1.02484e+07
Tb927.10.11030	Archaic translocase of outer membrane 11 kDa subunit	ATOM11	23	2	3.21811e+07	3.03896e+07	3.65384e+07	3.24946e+07	4.56413e+07	4.69636e+07	4.33982e+07	5.20829e+07
Tb927.10.11060	hypothetical protein, conserved	null	23	2					4.49371e+06	4.0325e+06	4.73811e+06	4.81658e+06
Tb927.10.11080	paraflagellar rod protein	null	63.1	13	1.11611e+08	9.23626e+07	1.12688e+08	1.08466e+08	1.479e+08	1.44861e+08	1.54584e+08	1.61067e+08
Tb927.10.11140	hypothetical protein, conserved	null	6.9	7	2.3327e+07	2.35167e+07	2.55555e+07	2.48655e+07	1.25937e+07	1.9872e+06	5.92191e+06	7.76934e+06
Tb927.10.11200	hypothetical protein, conserved	null	24.6	2	1.85988e+06	938849	5.78977e+06	2.08703e+06	9.7087e+06	9.45132e+06	9.89777e+06	1.04778e+07
Tb927.10.11210	hypothetical protein, conserved	null	23.4	6	3.73051e+06	1.69277e+06	3.31169e+06	2.30939e+06	1.86438e+07	8.25145e+06	1.69251e+07	1.34094e+07
Tb927.10.11220	procyclic form surface phosphoprotein	PSSA-2	29.9	9	1.90851e+07	1.48599e+07	44490792	2.56251e+07	7.7984e+07	7.62522e+07	5.5455e+07	8.12498e+07
Tb927.10.11250	Coiled-coil domain-containing protein 40 homolog	CCDC40	24.1	17	8.17872e+06	7.92698e+06	1.02499e+07	2.88378e+07	2.19102e+08	1.18403e+08	1.79831e+08	1.82643e+08
Tb927.10.11270	RNA-binding protein, putative	RBP23	29.3	5	5.22804e+06	2.96885e+06	4.42743e+06	4.28673e+06	1.6347e+07	1.38704e+07	2.06884e+07	2.25213e+07
Tb927.10.1130	dynein arm light chain, axonemal, putative	null	13.9	3	5.5743e+06	8.36811e+06	2.3917e+06	4.37298e+06	5.85161e+06	987048	8.67697e+06	2.77411e+06
Tb927.10.11300	paraflagellar rod component, putative	PFC16	92.1	15	1005745493	956713553	1088967600	1133472262	1205437507	1150801373	1041229115	1129913135
Tb927.10.11310	intraflagellar transport protein 57/55	IFT57/55	51.8	17	5.98502e+07	7.46841e+07	7.98003e+07	6.33244e+07	4.69136e+07	5.50657e+07	7.42824e+07	7.85459e+07
Tb927.10.11340	hypothetical protein, conserved	null	6	5			0			0	7.65688e+06
Tb927.10.11380	hypothetical protein, conserved	null	34.6	10	1.27339e+07	1.05601e+07	1.72582e+07	1.47458e+07	2.79093e+07	2.9228e+07	3.43244e+07	3.45445e+07
Tb927.10.11390	60S ribosomal protein L6, putative	null	65.6	20	408716326	376249890	5.61698e+08	5.20847e+08	1340994401	1219232205	1446362152	1389162238
Tb927.10.11400	WD domain, G-beta repeat, putative	null	5.7	2					3.72794e+06	3.90416e+06	4.93451e+06	3.38002e+06
Tb927.10.11510	hypothetical protein, conserved	null	11.7	3			0		4.34574e+06	1.7017e+06	2.73761e+06	6.12549e+06
Tb927.10.11520	mitochondrial import inner membrane translocase subunit tim13	TIM13	20.5	2				1.77878e+07	1.93953e+06	2.19992e+06	1.2756e+07	2.13858e+07
Tb927.10.11530	hypothetical protein, conserved	null	83.2	6	6.06993e+07	5.63153e+07	8.36059e+07	7.56825e+07	9.93136e+07	8.58795e+07	8.19628e+07	9.50229e+07
Tb927.10.11590	nicotinate phosphoribosyltransferase, putative	null	10.7	4	5.63368e+07	6.14924e+06	3.02384e+07	2.75287e+07
Tb927.10.11600	hypothetical protein, conserved	null	7.5	3	5.82559e+06	6.80043e+06	4.27684e+06	8.24014e+06	4.05548e+06	1.2769e+06	4.23115e+06	1.30562e+06
Tb927.10.11610	SKP1-like protein	null	17.9	2					3.22719e+06	2.64178e+06	6.82203e+06	1.45839e+06
Tb927.10.11650	hypothetical protein, conserved	null	47.2	3	3.06048e+07	3.27098e+07	2.31557e+07	2.77589e+07	3.61799e+07	4.33707e+07	3.52499e+07	3.57826e+07
Tb927.10.11660	hypothetical protein, conserved	null	10.8	3					9.60004e+06	1.87022e+06	2.50187e+06	1.79286e+06
Tb927.10.1170	intraflagellar transport protein 172	IFT172	43.5	59	8.3315e+07	8.87615e+07	5.6232e+07	5.74278e+07	5.6799e+07	5.82256e+07	7.73451e+07	6.62167e+07
Tb927.10.11700	guanylate kinase, putative	null	38.3	10	2.30638e+07	3.08836e+07	2.96962e+07	3.10176e+07	4.91374e+07	4.77236e+07	2.75334e+07	3.44226e+07
Tb927.10.11720	CW-type Zinc Finger, putative	null	10.9	4				6.77775e+06	6.20122e+06	9.36269e+06	1.21138e+07	1.04434e+07
Tb927.10.11760	pumilio/PUF RNA binding protein 6	PUF6	45.8	27	9.81828e+07	1.09487e+08	1.09159e+08	1.07238e+08	1.52741e+08	1.44206e+08	1.625e+08	1.58003e+08
Tb927.10.11780	hypothetical protein, conserved	null	5.9	4	1.76231e+06	1.93525e+06	4.90602e+06	4.65698e+06	9.80367e+06	6.3019e+06	1.71543e+07	1.98159e+07
Tb927.10.11800	Axonemal inner arm dynein light chain, putative	null	10.7	3	9.07946e+06	1.19439e+07	1.22967e+07	2.00813e+06	1.12881e+07	1.20802e+07	8.68209e+06	1.62943e+06
Tb927.10.11870	mitochondrial RNA binding protein	MRB11870	32.3	6	3.9695e+07	1.75941e+07	2.56906e+07	1.93584e+07	2.4887e+07	2.63025e+07	3.20919e+07	2.9883e+07
Tb927.10.11900	thioredoxin, putative	null	19.8	3	6.30745e+06	9.11317e+06	4.24458e+06	2.12461e+06	5.90575e+06	5.27853e+06	8.38724e+06	6.27716e+06
Tb927.10.11930	beta-D-hydroxybutyrate dehydrogenase	null	42.7	8	3.52902e+07	5.44362e+07	6.49221e+07	6.18149e+07	5.54879e+07	4.9892e+07	7.96125e+07	7.2794e+07
Tb927.10.11970	glutamine aminotransferase (GlnAT)	GlnAT	43.4	14	8.68108e+07	6.50927e+07	3.87816e+07	3.63844e+07	4.02662e+06	2.07636e+07	1.95918e+07	2.12778e+07
Tb927.10.11990	60S ribosome subunit biogenesis protein NIP7, putative	null	47.9	8	1.48538e+06	7.77401e+06	1.29623e+07	5.55836e+06	3.42016e+07	3.46736e+07	3.73109e+07	3.57005e+07
Tb927.10.1200	Programmed cell death protein 2, C-terminal putative domain containing protein, putative	null	20.6	4	1.58663e+07	1.70586e+07	5.97007e+07	3.94342e+07	3.90687e+07	27486257	1.23521e+07	1.19865e+07
Tb927.10.12000	iron-sulfur cluster assembly protein, putative	null	21.2	2	1.2434e+07	1.37726e+07	1.54429e+07	8.7627e+06	9.54599e+06	7.44363e+06	7.74019e+06	1.08093e+07
Tb927.10.12030	hypothetical protein, conserved	null	54.8	9	2.76038e+07	1.143e+07	1.28101e+07	1.79476e+07	2.60203e+07	1.6403e+07	31349040	2.0712e+07
Tb927.10.12040	mitogen-activated protein kinase 11, putative	MAPK11	55	19	8.20493e+07	6.23773e+07	6.15421e+07	6.5555e+07	7.10406e+07	6.73184e+07	7.97197e+07	7.34085e+07
Tb927.10.12050	LSU ribosomal protein, mitochondrial, putative	null	36.3	5	2.53701e+07	1.19933e+06	8.66759e+06	9.71048e+06	1.81327e+07	2.38146e+07	2.69407e+07	2.55218e+07
Tb927.10.12090	RNA-binding protein, putative	RBP7A	49.1	4	3.68766e+07	2.90088e+07	3.48666e+07	3.79275e+07	2.93302e+07	2.80099e+07	3.2548e+07	5.7529e+07
Tb927.10.1210	katanin, putative	null	19	9	7.34298e+06	7.0076e+06	1.16978e+07	8.66603e+06	2.56192e+07	2.4847e+07	2.06628e+07	1.80568e+07
Tb927.10.12110	hypothetical protein, conserved	null	23.1	2	9.60527e+06	8.73807e+06	4.71182e+06	1.49856e+07	7.73791e+06	1.46449e+06	5.54596e+06	2.60954e+06
Tb927.10.12130	Ubiquitin family, putative	TZP88	25.3	11	6.73956e+06				1.00648e+07	2.65535e+07	1.10422e+07	1.38009e+07
Tb927.10.12180	hypothetical protein, conserved	null	8	5	1.09403e+07	8.25302e+06	1.02895e+07	7.80032e+06	1.55648e+07	1.37421e+07	1.24245e+07	1.16633e+07
Tb927.10.12210	ribulose-5-phosphate 3-epimerase, putative	null	45.5	7	8.72038e+06	1.36773e+07	1.56735e+07	1.1915e+07	1.04908e+07	9.9666e+06	1.82469e+07	1.83813e+07
Tb927.10.12240	3-ketoacyl-CoA reductase, putative	null	54.4	12	1.18908e+08	4.84014e+07	6.94978e+07	4.2347e+07	5.28717e+07	5.40328e+07	6.70819e+07	4.76915e+07
Tb927.10.12260	cytosolic nonspecific dipeptidase, putative	null	79.8	22	4.99193e+08	4.0489e+08	5.09258e+08	5.21085e+08	4.29395e+08	4.35724e+08	4.47683e+08	4.10075e+08
Tb927.10.12290	UDP-Gal or UDP-GlcNAc-dependent glycosyltransferase, putative	null	11.1	4					7.0981e+06	1.6243e+07	1.5611e+07	1.37818e+07
Tb927.10.1230	Enriched in surface-labeled proteome protein 23	ESP23	10.5	4	6.5282e+06	6.85897e+06	5.01695e+06	7.61225e+06	7.02941e+06
Tb927.10.12330	zinc finger protein family member, putative	ZC3H34	37.1	9	8.05767e+07	8.51517e+07	8.70207e+07	8.3405e+07	1.14307e+08	1.00414e+08	1.01785e+08	1.09953e+08
Tb927.10.12360	hypothetical protein, conserved	null	75.9	10	5.51298e+07	5.57381e+07	5.33389e+07	4.66775e+07	5.38304e+07	5.75622e+07	6.40874e+07	6.31906e+07
Tb927.10.12370	gamma-glutamylcysteine synthetase	GCS	45.8	19	3.44572e+07	3.10822e+07	5.26761e+07	4.94732e+07	4.82677e+07	4.72567e+07	6.71337e+07	5.93816e+07
Tb927.10.12390	hypothetical protein, conserved	null	17.1	3	1.15778e+07	8.40558e+06	1.01384e+07	8.80982e+06	1.00612e+07	9.82796e+06	1.13908e+07	1.15032e+07
Tb927.10.12410	hypothetical protein, conserved	null	82	12	3.34274e+07	2.11916e+07	62971180	4.69437e+07	6.85989e+07	7.41228e+07	7.57684e+07	6.47851e+07
Tb927.10.12420	predicted S. cerevisiae Got1 homologue	null	20.4	2	3.41088e+06	3.64087e+06	3.21243e+06	3.35838e+06	5.67418e+06	4.15707e+06	4.35146e+06	2.91762e+06
Tb927.10.12430	Noc2p family, putative	null	30.8	15	4.5931e+07	3.95707e+07	3.90795e+07	5.12705e+07	6.49622e+07	6.2374e+07	6.00079e+07	7.20928e+07
Tb927.10.1250	Aminoacyl-tRNA editing domain containing protein, putative	null	68.6	15	2.97271e+07	2.30545e+07	4.61112e+07	4.60404e+07	5.75039e+07	5.93112e+07	6.42631e+07	6.5094e+07
Tb927.10.12500	P-type H+-ATPase, putative	null	57.1	49	2.91554e+08	3.9595e+08	2.58417e+08	2.97201e+08	4.48517e+08	3.74578e+08	4.78687e+08	466665538
Tb927.10.12510	P-type H+-ATPase, putative	null	51.5	8	2.56957e+07	2.7198e+07	35727658	3.45596e+07	6.54323e+07	6.72902e+07	5.54526e+07	6.0967e+07
Tb927.10.12540	NADH-ubiquinone oxidoreductase complex I subunit, putative	NDUFS1	15.8	3	4.14096e+06	2.11911e+06	4.92184e+06	1.0467e+06	1.94895e+07	1.59607e+07	16933449	1.62515e+07
Tb927.10.12590	hypothetical protein, conserved	null	31.9	12	2.90465e+07	2.32506e+07	1.07249e+07	1.25008e+07	1.38299e+07	1.52178e+07	1.75747e+07	1.59317e+07
Tb927.10.12630	hypothetical protein, conserved	null	20.2	4	1.0485e+07	1.63783e+07	9.23859e+06	8.23886e+06	8.31045e+06	6.52409e+06	9.87147e+06	8.82813e+06
Tb927.10.12660	pumilio/PUF RNA binding protein 2	PUF2	13.2	8	4.39748e+06	6.97932e+06	1.74978e+07	2.02812e+07	3.25155e+07	3.08358e+07	3.22231e+07	2.47904e+07
Tb927.10.12700	pyruvate dehydrogenase E1 alpha subunit, putative	null	88.6	47	3.42846e+08	3.19133e+08	4.38954e+08	432502147	5.27727e+08	5.16974e+08	5.98232e+08	5.80525e+08
Tb927.10.12710	heat shock protein 110, putative	null	69.7	57	2.19219e+08	2.61369e+08	2.11292e+08	2.85242e+08	5.54913e+08	4.5982e+08	2.94794e+08	3.36881e+08
Tb927.10.12720	hypothetical protein, conserved	null	8.4	7	1.36803e+07	1.07524e+07	8.63873e+06	7.34748e+06	2.47116e+07	1.59937e+07	2.39613e+07	2.79703e+07
Tb927.10.12740	Zinc finger CCCH domain-containing protein 35	ZC3H35	13.5	4	6.45845e+06	5.3621e+06	974882	1.61154e+06	1.98787e+06	1.43223e+06	5.25436e+06	2.34566e+06
Tb927.10.12780	Zinc finger CCCH domain-containing protein 37	ZC3H37	12.6	2	2.17455e+06	9.41855e+06	9.33726e+06	1.43087e+06	7.64782e+06	6.72827e+06	1.4312e+06	7.17732e+06
Tb927.10.12820	hypothetical protein, conserved	null	39.5	22	5.10557e+07	4.99098e+07	4.26761e+07	4.43535e+07	4.27952e+07	5.03531e+07	5.0646e+07	4.51221e+07
Tb927.10.12840	mitochondrial carrier protein	MCP12	83.6	21	4.27567e+08	5.22597e+08	4.4158e+08	4.52804e+08	500557649	4.84685e+08	4.77779e+08	4.89101e+08
Tb927.10.12860	pre-RNA processing PIH1/Nop17, putative	null	20.6	9	4.0005e+06	3.17778e+06	3.70199e+06	9.30995e+06	9.28684e+06	5.35321e+06	1.59396e+07	9.35384e+06
Tb927.10.12890	bifunctional aminoacyl-tRNA synthetase, putative	null	67.6	41	2.55794e+08	2.50013e+08	3.016e+08	2.14446e+08	2.2537e+08	2.42764e+08	2.7515e+08	2.80215e+08
Tb927.10.12940	predicted zinc finger protein	null	30.9	8	6.9042e+07	6.35816e+07	4.79869e+07	5.91526e+07	3.80334e+07	3.60343e+07	4.54506e+07	4.02271e+07
Tb927.10.12960	Ras-related protein Rab5A	RAB5A	37	6	5.19025e+07	4.27245e+07	3.92344e+07	3.97742e+07	2.96183e+07	3.30529e+07	2.79373e+07	5.13008e+07
Tb927.10.12970	AN1-like zinc finger, putative	null	28.7	4					1.52248e+06	4.11297e+06	9.06257e+06	1.62698e+06
Tb927.10.12990	predicted ankyrin repeat family protein	null	27.4	7	7.73241e+06	1.51769e+07	2.07004e+07	1.0867e+07	2.84416e+07	2.35803e+07	2.47815e+07	2.23558e+07
Tb927.10.13000	cAMP phosphodiesterase A, putative	PDEA	11.5	4					4.52089e+06	4.86016e+06	4.86225e+06	5.91393e+06
Tb927.10.13110	Outer arm dynein light chain 7	LC7	42.4	5	2.93957e+07	2.3815e+07	4.76202e+07	4.78316e+07	4.10646e+07	4.04169e+07	3.5004e+07	4.99761e+07
Tb927.10.13130	UTP-glucose-1-phosphate uridylyltransferase	UGP	44.7	17	2.52353e+07	3.18883e+07	1.87725e+07	3.0271e+07	3.40306e+07	2.44346e+07	2.81481e+07	2.7104e+07
Tb927.10.13180	Nrap protein, putative	null	28.6	25	2.1153e+07	3.34465e+07	2.86494e+07	2.09571e+07	3.05093e+07	3.29267e+07	2.53806e+07	5.77554e+07
Tb927.10.1320	hypothetical protein, conserved	null	4.8	2					5.13713e+06	5.48685e+06	8.98027e+06	3.2975e+06
Tb927.10.13230	hypothetical protein, conserved	null	9.9	3				1.59423e+06	8.35596e+06	1.15128e+07	1.56095e+06	1.46735e+07
Tb927.10.13270	Periodic tryptophan protein 2 homolog, putative	null	27.3	13	2.46415e+07	5.10389e+06	1.53294e+07	1.38093e+07	2.89977e+07	4.48385e+07	2.74272e+07	3.78274e+07
Tb927.10.13280	hypothetical protein, conserved	null	42	76	3.79346e+07	4.55363e+07	5.1219e+07	4.81139e+07	1.31885e+08	7.28923e+07	1.13806e+08	6.88738e+07
Tb927.10.13290	ethanolamine phosphotransferase (EPT)	null	6.8	2	3.96697e+06	4.31954e+06	2.81244e+06	1.93703e+06	6.12583e+06	3.92373e+06	3.4215e+06	1.12619e+06
Tb927.10.13310	DNA-directed RNA polymerase I subunit RPB5z, putative	RPB5z	30.4	6	1.0394e+07	9.32339e+06	1.08946e+07	1.4301e+07	1.83197e+07	2.29964e+07	1.31392e+07	1.78086e+07
Tb927.10.13320	DNA-directed RNA polymerase II/III subunit, putative	RPB5	43.8	6	2.20665e+07	2.29035e+07	1.90585e+07	1.46479e+07	2.81704e+07	4.3239e+07	4.93517e+07	4.28713e+07
Tb927.10.13330	paraflagellar rod component, putative	PFC20	4.5	3	7.01588e+06	5.16631e+06	1.49964e+07	1.57802e+07	2.35588e+07	1.63568e+07	1.47387e+07	2.56428e+07
Tb927.10.13360	Elongation factor Tu, mitochondrial	EF-Tu	80.4	36	2.5906e+08	2.49967e+08	2.95643e+08	2.60479e+08	3.27589e+08	2.99233e+08	345811589	3.55372e+08
Tb927.10.13450	hypothetical protein, conserved	null	41.3	16	1.72311e+07	2.04391e+07	2.90977e+07	2.51733e+07	3.58796e+07	3.9752e+07	4.63944e+07	3.96789e+07
Tb927.10.13490	CAMK/CAMKL family protein kinase, putative	null	14.7	3	7.85806e+06	3.81106e+06	4.17617e+06	6.67485e+06	6.55138e+06	3.89475e+06	6.3423e+06	7.37296e+06
Tb927.10.13510	zinc metallopeptidase, putative	null	36.9	14	2.59505e+07	3.68132e+07	2.3609e+07	3.80153e+07	3.267e+07	2.9131e+07	4.45405e+07	3.90579e+07
Tb927.10.13513	Dpy-30 motif containing protein, putative	null	64.1	5			0		2.16156e+07	2.18369e+07	1.34509e+07	2.05564e+07
Tb927.10.13520	Zn-finger in Ran binding protein and others/FYVE zinc finger, putative	null	28.2	7	1.02197e+06	6.97938e+06	2.74586e+06	9.47355e+06	2.76128e+07	2.3452e+07	1.46303e+07	1.2655e+07
Tb927.10.13560	mevalonate-diphosphate decarboxylase	ERG19	58.4	16	2.38532e+07	3.17934e+07	2.60532e+07	3.42213e+07	7.34032e+07	6.37468e+07	3.94467e+07	4.20948e+07
Tb927.10.13600	hypothetical protein, conserved	null	27.8	3	9.81578e+06	8.49145e+06	1.49241e+07	1.03753e+07	2.17578e+07	2.29973e+07	1.16201e+07	1.1495e+07
Tb927.10.13620	nadh-ubiquinone oxidoreductase 39 kda subunit	NDUFA9	18.8	7	5.33899e+06	5.67304e+06	7.75824e+06	5.77219e+06	3.32225e+07	2.59556e+07	2.83282e+07	3.5864e+07
Tb927.10.13630	glucosidase, putative	null	45.7	28	9.18637e+07	4.5599e+07	3.43658e+07	3.49467e+07	3.47246e+07	3.08473e+07	2.61976e+07	3.48283e+07
Tb927.10.13650	ADP-ribosylation factor-like protein 2-binding protein, putative	null	29.9	4	2.70178e+07	2.87743e+07	3.27773e+07	3.49926e+07	4.03783e+07	3.369e+07	3.58705e+07	3.67092e+07
Tb927.10.13670	serine/threonine protein phosphatase 5	PP5	44.5	16	3.64401e+07	2.42788e+07	5.28399e+07	5.27503e+07	7.80732e+07	8.18715e+07	6.32031e+07	6.58225e+07
Tb927.10.13710	Activator of Hsp90 ATPase, N-terminal/Activator of Hsp90 ATPase homolog 1-like protein, putative	null	45.3	14	1.4859e+08	1.73758e+08	1.05702e+08	1.07974e+08	8.91867e+07	8.95997e+07	1.24986e+08	1.37057e+08
Tb927.10.13720	RNA-binding protein 29, putative	RBP29	25.5	10	5.24902e+07	4.86692e+07	9.34277e+07	6.05524e+07	1.58241e+08	4.86263e+07	7.57152e+07	6.85965e+07
Tb927.10.13730	60S ribosomal protein L7, putative	null	29.9	7	2.30399e+07	1.07929e+07	3.62159e+06	2.26192e+07	3.19492e+07	2.97989e+07	3.26655e+07	3.54313e+07
Tb927.10.13740	synaptotagmin, putative	null	24.6	9	3.72742e+07	2.58852e+07	3.13696e+07	2.60717e+07	2.71778e+07	4.00614e+07	4.12559e+07	3.89637e+07
Tb927.10.13780	glycogen synthase kinase 3	GSK3	69.3	23	1.27119e+08	1.1232e+08	1.82227e+08	1.35839e+08	1.71988e+08	1.87714e+08	1.98073e+08	1.59971e+08
Tb927.10.13790	hypothetical protein, conserved	null	22.1	11	2.49864e+07	2.97443e+07	1.22848e+07	2.02025e+07	1.71276e+07	8.03631e+06	2.03432e+07	1.86335e+07
Tb927.10.13800	hypothetical protein, conserved	null	40.6	15	8.00335e+07	1.08953e+08	1.23331e+08	1.00384e+08	1.81202e+08	197521718	208129584	2.04394e+08
Tb927.10.13830	chaperone protein DnaJ, putative	null	25	6	2.16631e+07	2.54919e+07	3.10293e+07	2.44921e+07	3.63049e+07	3.02612e+07	2.75231e+07	3.54957e+07
Tb927.10.13850	ATP12 chaperone protein, putative	null	24.5	7		1.448e+07	1.93861e+06		2.63014e+07	2.76895e+07	1.29642e+07	2.39924e+07
Tb927.10.13860	GPI-anchor transamidase subunit 8 (GPI8)	null	39.8	7	3.4269e+07	3.5357e+07	2.05574e+07	2.46193e+07	2.37948e+07	1.87173e+07	1.88501e+07	2.48367e+07
Tb927.10.1390	Hypoxanthine-guanine-xanthine phosphoribosyltransferase	HGXPRT	78.2	16	2.78073e+08	2.35736e+08	3.11917e+08	2.81981e+08	3.93068e+08	3.89596e+08	5.09353e+08	2.93257e+08
Tb927.10.13950	tubulin-specific chaperone, putative	null	55.6	13	3.01879e+07	1.26692e+07	1.30398e+07	2.43463e+07	3.58508e+07	4.07503e+07	4.59458e+07	3.08997e+07
Tb927.10.13960	paralyzed flagella protein 20	PF20	25.5	10	7.29737e+06	2.22279e+06	7.7075e+06	1.45224e+06	2.00453e+07	1.23908e+07	1.87446e+07	2.29184e+07
Tb927.10.13970	uracil-DNA glycosylase, putative	null	23.9	3					8.16649e+06	5.282e+06	5.55272e+06	9.88014e+06
Tb927.10.1400	hypoxanthine-guanine phosphoribosyltransferase	HGPRT	65.7	13	1.33202e+08	1.12808e+08	1.48337e+08	1.57401e+08	2.12337e+08	2.04077e+08	2.71393e+08	2.64188e+08
Tb927.10.14000	aconitase	ACO	53	31	6.48671e+07	5.77489e+07	6.18182e+07	7.83794e+07	4.63014e+07	4.21993e+07	4.6769e+07	5.70017e+07
Tb927.10.14010	tubulin cofactor C domain-containing protein RP2	rp2	36.9	13	6.36982e+07	6.73429e+07	6.34501e+07	6.29997e+07	9.79677e+07	8.71845e+07	7.01618e+07	8.08104e+07
Tb927.10.14030	hypothetical protein, conserved	null	29.2	12	4.4316e+07	4.94839e+07	4.32868e+07	4.10642e+07	3.92421e+07	3.78495e+07	4.61825e+07	4.75639e+07
Tb927.10.14040	vacuolar ATP synthase subunit c, putative	null	60.5	15	4.34031e+07	3.63536e+07	3.87518e+07	2.94341e+07	1.32437e+08	3.26692e+07	4.00224e+07	154968141
Tb927.10.14080	RNA-binding protein 27, putative	RBP27	10.3	3	0				4.77869e+06	0
Tb927.10.14090	transporter, putative	null	7.4	2	2.97067e+07	25091529	2.11687e+07	1.55617e+07	4.36624e+07	3.13484e+07	3.11139e+07	3.04022e+07
Tb927.10.14110	13 kDa deflagellation-inducible protein, putative	DIP13	37.8	3	2.69649e+07	4.2794e+06	14761263	3.10889e+07		1.30898e+07
Tb927.10.14130	SRP19 protein, putative	null	52	7	4.05479e+07	4.08169e+07	3.70655e+07	2.91676e+07	3.65895e+07	5.5497e+07	5.01504e+07	4.87332e+07
Tb927.10.14140	pyruvate kinase 1	PYK1	77	30	5.72411e+08	4.91316e+08	4.41864e+08	3.82904e+08	3.92321e+08	428693420	4.00258e+08	333672923
Tb927.10.14150	nuclear segregation protein, putative	null	46.6	23	5.22695e+07	4.62426e+07	5.13127e+07	4.6173e+07	1.0192e+08	9.87688e+07	9.18676e+07	8.45684e+07
Tb927.10.14160	Aquaglyceroporin 3	AQP3	33.2	4	1.6011e+07	1.28228e+07	9.22572e+06	1.26069e+07	8.51987e+06	2.31481e+06	5.24518e+06	2.70967e+06
Tb927.10.14170	aquaglyceroporin 2	AQP2	25	7	1.04109e+07	3.21393e+07	8.33413e+08	1.38286e+07	8.40874e+08	6.63168e+08	6.64454e+07	4.55847e+07
Tb927.10.14180	protein transport protein SEC13	SEC13	61	13	6.6264e+07	6.42652e+07	7.26228e+07	6.13842e+07	7.6367e+07	7.53527e+07	9.81539e+07	8.37772e+07
Tb927.10.14190	hypothetical protein, conserved	null	12.8	3	2.46908e+06	4.6708e+06	7.24765e+06	6.14502e+06	0
Tb927.10.1420	metallo-peptidase, Clan MG, Family M24	MetAP2	68.9	23	7.0262e+07	5.83038e+07	8.69726e+07	9.53994e+07	159814038	1.50516e+08	1.57838e+08	1.53313e+08
Tb927.10.14200	syntaxin 5	null	10.1	3	1.55141e+06	3.42236e+06	3.46886e+06	9.90752e+06	1.07126e+07	9.1857e+06	6.86915e+06	1.72975e+06
Tb927.10.14220	hypothetical protein, conserved	null	13.5	3	2.92843e+06	14155252	2.8495e+06	1.50778e+07				3.17876e+06
Tb927.10.14240	N-myristoyltransferase	NMT	55.6	16	5.9308e+07	4.76476e+07	9.51416e+07	9.44815e+07	9.56851e+07	9.51652e+07	131900424	1.23676e+08
Tb927.10.14280	mitochondrial carrier protein	MCP20	25.4	5				2.47121e+06	3.70953e+06	8.76954e+06	5.83947e+06	1.44816e+07
Tb927.10.1430	hypothetical protein, conserved	null	22	4	1.23702e+07	9.66883e+06	9.92386e+06	7.70824e+06	7.14414e+06	1.8327e+07	7.27209e+06	6.52323e+06
Tb927.10.14310	hypothetical protein, conserved	null	16.3	3	1.59154e+06	4.49745e+06	3.13639e+06	2.44442e+06	1.36844e+07	1.51223e+07	1.48759e+07	1.55366e+07
Tb927.10.14320	Flagellum attachment zone protein 9	FAZ9	20.6	14	1.811e+07	1.9207e+07	2.9736e+07	3.04514e+07	2.84832e+07	1.99394e+07	2.2439e+07	2.12194e+07
Tb927.10.14330	Utp14 protein, putative	null	18.3	12	3.10434e+07	2.85727e+07	9.43373e+06	2.02276e+07	3.78228e+07	2.60856e+07	3.93169e+07	29245674
Tb927.10.14340	hypothetical protein, conserved	null	8.3	5	4.48397e+06	1.41514e+07			7.86707e+06	9.49573e+06	7.10669e+06	4.52465e+06
Tb927.10.14350	hypothetical protein, conserved	null	25.8	2					1.19091e+07	1.44376e+07	3.69736e+06	1.61816e+07
Tb927.10.14360	U2 small nuclear ribonucleoprotein 40K	U2_40K	32	6	4.55276e+06	1.71331e+06	1.41268e+06	5.92474e+06	1.13659e+07	1.07605e+07	2.49468e+07	6.74647e+06
Tb927.10.14380	Hsp70 protein, putative	null	14.9	8	1.00477e+07	7.57238e+06	6.09804e+06	7.70637e+06	1.27043e+07	1.10734e+07	1.52538e+07	1.31477e+07
Tb927.10.14390	Histone chaperone Rttp106-like, putative	null	52.3	22	4.62335e+07	4.55629e+07	4.82699e+07	5.38515e+07	5.64149e+07	5.17936e+07	5.88653e+07	6.20289e+07
Tb927.10.14470	intraflagellar transport protein 140	IFT140	13.9	19	2.09788e+07	1.99896e+07	2.16511e+07	1.87862e+07	3.16923e+07	2.72259e+07	3.41484e+07	2.86172e+07
Tb927.10.14480	hypothetical protein, conserved	null	4.7	3	5.70633e+07	5.92386e+07	3.87463e+07	3.20483e+07	2.66854e+07	2.81912e+07	1.5808e+07	2.21604e+06
Tb927.10.14490	hypothetical protein, conserved	null	59	24	1.042e+08	9.40225e+07	9.1228e+07	9.71704e+07	7.68128e+07	7.59624e+07	8.63962e+07	8.30648e+07
Tb927.10.1450	plectin, putative	null	41.2	12	7.85263e+07	7.81732e+07	7.00645e+07	6.57741e+07	9.30026e+07	1.01212e+08	9.21209e+07	8.44288e+07
Tb927.10.14500	hypothetical protein, conserved	null	83.7	24	2.42115e+08	2.47666e+08	2.46249e+08	2.31921e+08	220286734	2.34187e+08	2.17182e+08	2.41288e+08
Tb927.10.14510	root hair defective 3 GTP-binding protein (RHD3), putative	null	26.7	14	3.69876e+07	3.46359e+07	3.54371e+07	4.44468e+07	3.33325e+07	3.12883e+07	4.68388e+07	3.69802e+07
Tb927.10.14520	Basal body protein	BBP52	36.7	10	3.02904e+07	2.69135e+07	1.98469e+07	2.72966e+07	4.08187e+07	3.6879e+07	2.5189e+07	3.286e+07
Tb927.10.14530	19S proteasome non-atpase subunit 8	Rpn8	40.7	10	6.97106e+07	6.31268e+07	5.57674e+07	7.34209e+07	7.70915e+07	6.25685e+07	9.59862e+07	7.49843e+07
Tb927.10.14550	ATP-dependent RNA helicase HEL67	HEL67	62.8	31	2.85909e+08	2.80946e+08	3.49709e+08	3.49207e+08	4.72873e+08	4.16037e+08	5.35715e+08	4.85646e+08
Tb927.10.14570	kinesin motor domain containing protein, putative	null	12	6	9.07831e+06	1.32001e+07	1.53461e+07	1.41934e+07	1.62894e+07	1.62188e+07	2.12553e+07	2.07309e+07
Tb927.10.14590	Protein of unknown function (DUF1279), putative	null	12.9	3	1.11398e+07	2.27546e+06	5.36255e+06	1.1963e+07
Tb927.10.14610	leucine-rich repeat protein (LRRP), putative	null	11.8	8	1.23269e+07	10275783	1.27074e+07	2.91271e+06	2.15357e+07	1.91578e+07	1.38072e+07	1.52553e+07
Tb927.10.14680	ribosome biogenesis protein, putative	null	44	11	5.69159e+07	40028169	5.23184e+07	2.97075e+07	6.83296e+07	5.98383e+07	6.24665e+07	6.66606e+07
Tb927.10.14700	hypothetical protein, conserved	null	61.7	20	1.50257e+08	1.58514e+08	2.40156e+08	230450349	380102059	3.47326e+08	3.55302e+08	3.28441e+08
Tb927.10.14710	40S ribosomal protein S2, putative	RPS2	66.9	25	5.27201e+08	4.49423e+08	5.94159e+08	6.10448e+08	1197954422	1201274796	1244229639	1174490417
Tb927.10.14730	chaperone protein DnaJ, putative	null	24.4	9	1.65859e+07	1.79583e+07	2.11539e+07	2.07244e+07	3.2699e+07	2.90815e+07	2.34077e+07	2.86223e+07
Tb927.10.14740	hypothetical protein, conserved	null	39.5	11	3.16347e+07	3.58464e+07	2.21311e+07	2.18282e+07	5.73293e+07	3.75296e+07	4.6548e+07	3.59237e+07
Tb927.10.14750	fibrillarin, putative	null	51.3	17	1.1153e+08	1.18098e+08	1.48576e+08	1.31118e+08	1.83985e+08	1.78128e+08	1.79706e+08	1.57748e+08
Tb927.10.14760	clathrin light chain, putative	null	19.6	3	1.81074e+07	2.20131e+07	1.9991e+07	2.13196e+07	1.82214e+07	1.83325e+07	1.82562e+07	2.10147e+07
Tb927.10.14770	Associated kinase of Tb14-3-3	AKB1	34.1	17	3.86867e+07	1.12854e+08	1.3721e+08	4.37308e+07	5.92254e+07	4.70731e+07	7.77883e+07	6.68788e+07
Tb927.10.14780	Canertinib-binding protein kinase 1	CBPK1	79.9	18	4.93528e+07	5.2264e+07	5.04594e+07	5.24246e+07	5.55374e+07	6.19561e+07	7.33388e+07	9.49316e+07
Tb927.10.14790	metallo-peptidase, Clan MG, Family M24	null	55.5	23	1.56772e+08	1.36054e+08	2.27475e+08	1.90366e+08	3.28958e+08	2.90449e+08	3.6643e+08	3.96998e+08
Tb927.10.14810	multiprotein-bridging factor 1, putative	mbf1	57.5	10	8.55146e+07	7.04574e+07	9.04906e+07	1.00552e+08	1.57008e+08	1.39485e+08	1.53142e+08	136933683
Tb927.10.14840	Mitochondrial ADP/ATP carrier protein 5a	MCP5a	59.6	25	1647076451	1633749446	2155496679	2075632736	1791651647	1931198221	2192526900	2225640513
Tb927.10.14860	NADH-ubiquinone oxidoreductase B14 subunit	NDUFA6	15.1	7	1.51769e+06	6.25889e+06	1.04093e+07	6.30101e+06	2.36011e+07	5.89826e+07	1.39603e+07	1.30204e+07
Tb927.10.14870	hypothetical protein, conserved	null	17.3	6	3.53816e+07	4.26775e+07	2.26082e+07	3.77075e+07	2.91466e+07	3.08348e+07	6.9204e+07	6.4897e+07
Tb927.10.14890	C-terminal motor kinesin, putative	KIFC1	62.3	43	1.66072e+08	1.69889e+08	1.5055e+08	1.27391e+08	8.97529e+07	9.57232e+07	9.28679e+07	7.53143e+07
Tb927.10.1490	Temperature dependent protein affecting M2 dsRNA replication, putative	MKT1L	31.5	27	4.96513e+07	3.94452e+07	6.18133e+07	4.02596e+07	4.39516e+07	6.47488e+07	9.78258e+07	8.20232e+07
Tb927.10.14930	Zinc finger CCCH domain-containing protein 39	ZC3H39	65.6	14	7.91415e+07	8.08332e+07	7.69394e+07	7.48842e+07	9.76557e+07	8.85081e+07	8.0761e+07	8.80485e+07
Tb927.10.14950	Zinc finger CCCH domain-containing protein 40	ZC3H40	61.6	16	6.4251e+07	5.47757e+07	7.36741e+07	6.76416e+07	8.48034e+07	7.79374e+07	9.37126e+07	8.90061e+07
Tb927.10.14980	intraflagellar transport protein 52	IFT52	47	21	1.04736e+08	1.3137e+08	9.85445e+07	9.15261e+07	8.81303e+07	9.72909e+07	103045461	8.18153e+07
Tb927.10.14990	intraflagellar transport protein 80	IFT80	32.2	21	3.63761e+07	4.27781e+07	3.14607e+07	3.51274e+07	3.31522e+07	5.8437e+07	3.19265e+07	5.37025e+07
Tb927.10.1500	methionyl-tRNA synthetase, putative	MetRS	66.8	39	1.60543e+08	1.38002e+08	1.50921e+08	1.60207e+08	1.88807e+08	1.78518e+08	1.75318e+08	1.51369e+08
Tb927.10.15000	hypothetical protein, conserved	null	41	11	1.06772e+07	9.34896e+06	7.58555e+06	1.16451e+07	3.39166e+07	2.62462e+07	2.35092e+07	2.22929e+07
Tb927.10.15010	lipoic acid synthetase, mitochondrial precursor, putative	null	19.8	6	2.64582e+06	3.58708e+06	8.092e+06	3.0464e+06			2.78334e+06
Tb927.10.1510	CCR4-NOT transcription complex subunit 1	NOT1	56.9	98	9.46893e+07	9.30891e+07	112945470	1.03155e+08	1.5112e+08	1.52064e+08	1.87437e+08	1.44275e+08
Tb927.10.15130	Vesicle-trafficking protein SEC22, putative	SEC22	10.6	2	2.19729e+06	3.44894e+06	4.2746e+06	1.71035e+06	7.3946e+06	9.82068e+06	4.37693e+06	8.78936e+06
Tb927.10.15170	hypothetical protein, conserved	null	22	9	5.29378e+07	5.35284e+07	2.86453e+07	3.91535e+07	5.62741e+07	3.07018e+07	4.13445e+07	5.41477e+07
Tb927.10.15180	nucleosome assembly protein, putative	null	47.8	17	1.22121e+08	1.00634e+08	1.51023e+08	1.34452e+08	2.4253e+08	237484467	2.25088e+08	2.42805e+08
Tb927.10.15190	Basal body protein	BBP72	9.7	2	2.90308e+07	2.44355e+07	5.61759e+07	5.21351e+07	4.56321e+07	5.52241e+07	6.87672e+07	6.07923e+07
Tb927.10.1520	ras-related protein Rab21, putative	RAB21	13.8	3					7.98539e+06	4.44047e+06	5.18305e+06	2.77167e+06
Tb927.10.15220	hypothetical protein, conserved	null	9.3	2	2.53427e+07	2.42966e+07	2.42455e+07	2.47367e+07	2.07597e+07	2.16117e+07	2.83894e+07	3.50293e+07
Tb927.10.15270	metallo- peptidase, Clan MG, Family M24	null	68.9	17	4.62174e+07	3.76064e+07	1.18353e+08	6.04403e+07	6.22879e+07	9.24739e+07	1.01913e+08	8.29193e+07
Tb927.10.15290	tubulin binding cofactor c, putative	null	11.7	10	1.19013e+07	1.07345e+07	1.50207e+07	1.30115e+07	3.95427e+06	8.65626e+06	1.86889e+07	3.12584e+07
Tb927.10.15310	hypothetical protein, conserved	null	26.6	11	1.07448e+07	9.31716e+06	9.9481e+06	1.62596e+07	2.29919e+07	3.26715e+07	2.01096e+07	2.36513e+07
Tb927.10.15330	CYTH domain containing protein, putative	null	35	15	5.76872e+07	5.10933e+07	6.82612e+07	7.2426e+07	6.8053e+07	6.98e+07	9.12937e+07	8.06443e+07
Tb927.10.15350	histone H3 variant V	H3V	43.9	4	8.30916e+07	8.58018e+07	1.12046e+08	9.34612e+07	7.8736e+07	7.7912e+07	1.65812e+08	1.73729e+08
Tb927.10.15360	hypothetical protein, conserved	null	23.3	23	2.24035e+07	2.15937e+07	2.86501e+07	1.53667e+07	3.21424e+07	3.89146e+07	4.10637e+07	3.27208e+07
Tb927.10.15380	U3 snoRNA-associated protein UTP11, putative	null	6.4	2	1.61022e+06	1.84856e+06	4.23056e+06	4.28415e+06	7.83573e+06	6.25085e+06	2.05657e+06	7.52879e+06
Tb927.10.15390	Flagellum attachment zone protein 7	FAZ7	4.6	3				5.04101e+06	3.29136e+06	1.08686e+08	2.23193e+06	3.03353e+06
Tb927.10.1540	zinc finger protein family member, putative	ZC3H30	10.8	4			0		1.08795e+07	2.42355e+07	2.54526e+07	8.21798e+06
Tb927.10.15410	glycosomal malate dehydrogenase	gMDH	74.9	24	1976473690	1872424218	2097847187	2161561715	1594682901	1544812926	1460999073	1595086180
Tb927.10.15420	NADH dehydrogenase [ubiquinone] 1 alpha subcomplex assembly factor 5, putative	null	23.8	6	1.03373e+07	1.92942e+07	1.6291e+07	1.01234e+07	9.8139e+06	3.4801e+06	4.62203e+06	2.41011e+06
Tb927.10.15430	Ankyrin repeats (3 copies), putative	null	14.8	5	2.85805e+06	2.34855e+06	3.09075e+06	2.77828e+06	9.31855e+06	2.98048e+06	2.01225e+06	2.8591e+06
Tb927.10.15440	hypothetical protein, conserved	null	27.7	7	9.56925e+06	8.56852e+06	9.39283e+06	5.20284e+06	6.00881e+06
Tb927.10.1550	proteasome regulatory non-ATP-ase subunit 5	RPN5	64.7	22	7.23473e+07	7.66507e+07	7.25757e+07	4.9793e+07	9.74105e+07	8.42969e+07	1.05691e+08	9.621e+07
Tb927.10.15520	signal recognition particle protein, putative	null	41.3	22	3.25019e+07	2.55567e+07	3.18023e+07	2.90851e+07	4.80103e+07	4.69406e+07	4.34495e+07	4.49979e+07
Tb927.10.15530	ABC transport system ATP-binding protein, putative	null	63.8	31	5.90054e+07	5.00453e+07	6.36006e+07	6.2117e+07	8.97694e+07	9.57948e+07	8.34047e+07	8.46947e+07
Tb927.10.15540	predicted VPS53-like domain protein	null	5.6	4					2.95067e+07	2.11189e+06	1.41954e+06	2.82848e+06
Tb927.10.15590	macrophage infectivity potentiator, precursor, putative	MIP	51	6	1.50772e+07	1.98122e+07		4.33768e+06	2.38031e+07	2.26224e+07	1.58765e+07	8.95604e+06
Tb927.10.1560	Nucleolar protein 91	NOP91	38.6	22	3.81785e+07	2.50558e+07	4.31856e+07	3.81105e+07	4.63234e+07	4.88392e+07	4.78744e+07	4.33444e+07
Tb927.10.15640	WD domain, G-beta repeat, putative	null	19.2	7	1.41132e+07	1.90619e+06	1.19408e+07	1.97604e+06	1.38261e+07	9.42256e+06	1.88166e+07	17832368
Tb927.10.15660	hypothetical protein, conserved	null	23.6	11	0				2.41062e+07	1.53824e+07	1.54995e+07	1.57736e+07
Tb927.10.15700	hypothetical protein, conserved	null	23.5	3	1.72775e+07	1.61858e+07	3.78581e+06	2.97943e+06		1.11986e+07
Tb927.10.15710	mitochondrial carrier protein	MCP7	18	5	2.66083e+06	755593	1.96536e+06	4.61537e+06	7.72241e+06	2.96505e+06	5.7208e+06	9.29709e+06
Tb927.10.15720	proteasome regulatory non-ATP-ase subunit 9	RPN9	67.7	19	4.28562e+07	3.80283e+07	5.09513e+07	4.36718e+07	5.66119e+07	5.41867e+07	7.73862e+07	7.83049e+07
Tb927.10.15760	hypothetical protein, conserved	null	69.2	24	1285899187	1161770412	1234566960	9.81553e+08	9.07876e+08	9.97637e+08	1169495761	1045322439
Tb927.10.15790	CHCH domain containing protein, putative	null	43.4	4	3.4814e+06	2.44203e+06	4.25982e+06	5.19873e+06	2.36261e+07	1.93568e+07	2.56811e+07	1.41709e+07
Tb927.10.1580	Domain of unknown function (DUF543), putative	null	43	4	6.62603e+07	5.65459e+07	5.55204e+07	5.12227e+07	3.68436e+06	4.02864e+06	2.49137e+07	2.05875e+06
Tb927.10.15810	Fcf1, putative	null	27.1	4					9.44867e+06	3.71758e+06	2.55281e+07	1.5223e+06
Tb927.10.15830	SUMO-interacting motif-containing protein	null	7.9	2			3.04893e+06		1.11962e+07	9.43107e+06	5.03501e+06	9.36742e+06
Tb927.10.15850	Peroxisome biogenesis factor 12	PEX12	25.8	8	2.4895e+07	1.99898e+07	1.84148e+07	2.17614e+07	2.99834e+07	4.57737e+07	2.94473e+07	3.53304e+07
Tb927.10.15950	TATA-box-binding protein	TBP	28.6	4					0		4.85958e+06	2.31229e+06
Tb927.10.16020	pre-RNA processing PIH1/Nop17, putative	null	14.2	2					2.39718e+06	5.61317e+06	4.17995e+06	5.81757e+06
Tb927.10.16100	FK506-binding protein (FKBP)-type peptidyl-prolyl isomerase, putative	null	70.1	25	2.75209e+08	2.6959e+08	3.46868e+08	3.16966e+08	2.95742e+08	3.18897e+08	2.30203e+08	2.6926e+08
Tb927.10.16110	component of motile flagella 1	CMF1	47.7	13	6.07534e+07	6.6134e+07	5.07212e+07	6.05965e+07	4.98774e+07	6.39942e+07	6.49496e+07	7.31433e+07
Tb927.10.16120	inosine-5'-monophosphate dehydrogenase	IMPDH1	81.2	38	2.98718e+08	2.6825e+08	2.9461e+08	2.83409e+08	270941881	2.73348e+08	3.2527e+08	2.51291e+08
Tb927.10.16150	ATP-dependent zinc metallopeptidase, putative	null	27.2	10	2.14972e+07	1.7357e+07	3.64641e+07	3.32986e+07	3.20155e+07	4.03723e+07	3.71253e+07	3.77288e+07
Tb927.10.16170	potassium voltage-gated channel, putative	null	37.8	5	1.69364e+07	1.32058e+06	8.25406e+06	2.67441e+06	1.05268e+07	1.27237e+07	1.52512e+07	5.98786e+06
Tb927.10.1620	phosphoserine/threonine/tyrosine-binding protein, putative	null	31.5	10	2.81917e+06	1.18099e+07	1.14957e+07	1.48446e+07	3.21216e+07	3.4719e+07	2.79381e+07	2.10238e+07
Tb927.10.1630	atp-binding cassette sub-family e member 1	ABCE1	48.7	24	6.40539e+07	7.65357e+07	8.24696e+07	7.71569e+07	9.3305e+07	1.07928e+08	1.02323e+08	1.10351e+08
Tb927.10.16380	variant surface glycoprotein (VSG, pseudogene), putative	null	12	4	2.73208e+07	5.45566e+07	3.84171e+07	3.84171e+07	8.01542e+06	1.0094e+07	8.53688e+06	4.67165e+06
Tb927.10.1660	hypothetical protein, conserved	null	6.4	2					4.06495e+06	1.14234e+07	2.50456e+06	9.35072e+06
Tb927.10.1690	cytosolic Fe-S cluster assembly factor NBP35, putative	NBP35	42.6	7	2.01718e+06	1.71058e+06	5.67336e+06	4.14107e+06	3.67278e+06	3.71184e+06	2.20999e+06	7.45662e+06
Tb927.10.170	pseudouridine synthase, Cbf5p	null	64.9	25	8.39173e+07	7.27385e+07	5.9816e+07	7.93641e+07	1.21236e+08	1.22789e+08	1.50242e+08	1.09923e+08
Tb927.10.1720	ATP-dependent DEAD/H RNA helicase, putative	null	29	12	4.28066e+06	5.89704e+06	4.86473e+06	4.15872e+06	2.24724e+07	3.11009e+07	3.22456e+07	2.28074e+07
Tb927.10.1730	Polyadenylation mediator complex protein PAMC3, putative	PAMC3	43.1	8	2.1145e+07	1.59674e+07	1.24544e+07	1.23899e+07	1.88013e+07	2.67835e+07	4.25048e+07	2.43729e+07
Tb927.10.180	ATP synthase F1 subunit gamma protein, putative	ATPF1G	63.6	15	167158095	1.49875e+08	1.81648e+08	2.14501e+08	2.80837e+08	2.72094e+08	3.0056e+08	3.16471e+08
Tb927.10.1810	RING-H2 zinc finger, putative	null	51.9	3			8.12408e+06		8.89614e+06			6.27488e+06
Tb927.10.1830	syntaxin, putative	null	24.8	5	7.92436e+06	9.04661e+06	7.74849e+06	1.54544e+06	1.91256e+07	1.01734e+07	1.9131e+07	6.14923e+06
Tb927.10.1860	hypothetical protein, conserved	null	10.3	3	4.50425e+06	3.61861e+06	1.18636e+07	4.65598e+06	3.28557e+06	7.01533e+06	1.67723e+06	1.2317e+07
Tb927.10.1890	cysteine peptidase, Clan CA, family C2, putative	null	11.5	13	9.90891e+06	1.71616e+07	2.57127e+07	1.41704e+07	1.76718e+07	1.49754e+07	2.38641e+07	1.57023e+07
Tb927.10.190	40S ribosomal protein S6, putative	null	41.6	15	7.75887e+08	775919335	8.07312e+08	7.96789e+08	1603577108	1578506474	1362998198	1449039732
Tb927.10.1900	DNA topoisomerase IA, putative	null	12.3	5					5.3858e+06	1.84021e+06	1.09784e+07	2.16082e+06
Tb927.10.1950	leucine-rich repeat protein (LRRP), putative	null	4.5	2	3.30807e+07	3.84265e+07	4.65528e+07	3.99297e+07	2.34983e+07	2.29033e+07	1.29655e+07	2.05448e+07
Tb927.10.1960	hypothetical protein, conserved	null	16.3	8		3.138e+06			2.09857e+07	3.31509e+07	1.297e+07	1.01682e+07
Tb927.10.1970	CHAT domain containing protein, putative	null	19.8	17	2.28556e+07	1.9636e+07	2.32293e+07	2.61069e+07	2.45031e+07	2.25504e+07	2.505e+07	2.33555e+07
Tb927.10.1980	hypothetical protein, conserved	null	24.9	9	1.39825e+07	8.38651e+06	1.15783e+07	1.5484e+06	2.04589e+07	1.83516e+07	2.26321e+07	2.56259e+07
Tb927.10.1990	major vault protein, putative	MVP	29.2	15	3.64202e+07	3.2093e+07	4.21286e+07	3.61481e+07	1.80744e+07	2.52774e+07	4.25102e+07	4.39903e+07
Tb927.10.2010	hexokinase	HK1	86.2	49	2827065091	2422455991	2071865597	1988410890	1709055038	1790857022	1587969637	1513014124
Tb927.10.2020	hexokinase	HK2	75.2	3	1446289940	1355055795	1126434719	1125360317	5.63917e+08	572394471	7.76921e+08	7.73687e+08
Tb927.10.2040	STE group serine/threonine-protein kinase, putative	null	10.4	6	1.38934e+07	1.03389e+07	1.31796e+07	2.30642e+06	4.94251e+07	3.1093e+07	3.40078e+07	2.98264e+07
Tb927.10.2060	hypothetical protein, conserved	null	2.2	2	3.98422e+07	3.73359e+07	3.19079e+07	3.25921e+07	5.74488e+07	1.51735e+06	4.22079e+07	4.98853e+07
Tb927.10.210	GPI transamidase component GAA1	TbGAA1	8.7	3	6.94766e+06	5.26534e+06	1.50395e+06	4.06128e+06		0	4.28711e+06
Tb927.10.2110	elongation factor 1-alpha	EEF1A	87.3	53	12480246654	11222065183	11751548022	11365044608	10276786101	10445284050	13415844737	11912113100
Tb927.10.2190	Protein of unknown function (DUF667), putative	null	55.1	13	6.99901e+07	6.11702e+07	7.82009e+07	7.56785e+07	130732420	129730978	1.31489e+08	1.4537e+08
Tb927.10.2200	hypothetical protein, conserved	null	12.7	2					4.76818e+06	7.94621e+06	6.75815e+06	5.1852e+06
Tb927.10.2240	RNA binding protein	null	55.1	32	2.53705e+08	2.97792e+08	3.35575e+08	3.19174e+08	3.91979e+08	3.86812e+08	4.16929e+08	4.19578e+08
Tb927.10.2270	vacuolar protein sorting-associated protein 35, putative	null	10.8	6	1.0085e+07	7.14024e+06	4.49694e+06	3.87662e+06	7.86128e+06	9.40888e+06	1.21879e+07	5.15068e+06
Tb927.10.2290	chaperone protein DnaJ, putative	null	57	16	4.24258e+07	3.94966e+07	4.13993e+07	3.71584e+07	7.06839e+07	7.01298e+07	6.02977e+07	6.59412e+07
Tb927.10.230	proteasome subunit alpha type-5, putative	null	72	13	1.50451e+08	134124251	1.46353e+08	151656597	1.7808e+08	1.74809e+08	1.83521e+08	1.66086e+08
Tb927.10.2310	hypothetical protein, conserved	null	13.5	4	4.93471e+06	8.15157e+06	4.87164e+06	6.89315e+06	9.13672e+06	1.17934e+07	7.75394e+06	6.24293e+06
Tb927.10.2320	Nucleoporin NUP41	NUP41	22.6	4				1.00192e+07	1.57855e+07	6.94261e+06	2.36192e+07	2.10015e+07
Tb927.10.2350	pyruvate dehydrogenase complex E3 binding protein, putative	null	56.9	10	6.69569e+07	7.55352e+07	8.29596e+07	9.24178e+07	1.05379e+08	1.06397e+08	9.14879e+07	8.55546e+07
Tb927.10.2370	Lupus La protein homolog, putative	LA	73.4	26	2.18875e+08	2.24023e+08	2.48033e+08	2.54974e+08	271735235	2.9149e+08	3.2611e+08	2.79138e+08
Tb927.10.2380	Tetratricopeptide repeat, putative	null	29	17	2.96425e+07	3.04471e+07	2.70215e+07	3.44589e+07	4.0405e+07	3.48443e+07	2.87977e+07	4.35111e+07
Tb927.10.240	peroxin 14, putative	PEX14	41.3	12	3.95978e+07	3.49057e+07	3.66984e+07	4.17408e+07	4.42367e+07	4.44311e+07	4.23457e+07	3.60428e+07
Tb927.10.2440	Metacaspase-4	MCA4	62	11	2.47606e+08	211290435	1.7255e+08	1.57448e+08	4.45593e+07	4.15971e+07	4.58743e+07	4.13547e+07
Tb927.10.2470	Cleft lip and palate transmembrane protein 1 (CLPTM1), putative	null	11.5	4			2.58039e+06	5.55161e+06	1.8363e+06	1.06782e+06	1.38639e+06	2.55004e+06
Tb927.10.2490	glucose-6-phosphate 1-dehydrogenase	G6PD	57.2	23	5.87637e+07	5.7733e+07	5.60493e+07	5.62653e+07	106520874	1.24824e+08	1.18694e+08	1.03683e+08
Tb927.10.2530	adenylate kinase, putative	ADKF	76.6	20	1.96595e+08	2.3494e+08	2.26137e+08	208210022	2.61857e+08	2.44083e+08	2.75328e+08	2.4762e+08
Tb927.10.2550	malate dehydrogenase-related	null	31.7	7	1.3875e+07	1.43247e+07	1.73521e+07	6.89043e+06	2.49463e+07	2.46931e+07	2.44779e+07	2.77934e+07
Tb927.10.2560	mitochondrial malate dehydrogenase	mMDH	87.7	21	858806834	8.72328e+08	1206843471	1161198190	5.62556e+08	5.01705e+08	7.25712e+08	7.07153e+08
Tb927.10.2570	lysosomal alpha-mannosidase precursor, putative	null	3.7	4	3.00697e+06	1.7887e+06	5.02274e+06	2.55668e+06	1.49015e+06	2.90023e+06	1.65471e+06	1.52747e+06
Tb927.10.260	BolA-like protein, putative	null	70.1	3	1.40913e+07	1.13573e+07	1.05024e+07	1.45184e+07	1.53161e+07	1.30986e+07	1.62537e+07	1.56679e+07
Tb927.10.2620	CS domain containing protein, putative	null	51	10	7.50459e+07	5.8487e+07	6.29066e+07	6.38884e+07	7.09396e+07	6.64039e+07	65034030	6.19174e+07
Tb927.10.2630	Regulator of Vps4 activity in the MVB pathway, putative	null	17.7	3					2.20816e+06	2.22537e+06	4.37368e+06	8.39547e+06
Tb927.10.2640	intraflagellar transport protein 81	IFT81	57.6	34	7.87218e+07	8.05992e+07	4.82106e+07	5.00743e+07	4.28705e+07	3.88647e+07	7.4671e+07	4.97371e+07
Tb927.10.2650	hypothetical protein, conserved	null	2.9	3		1.94909e+06			8.11501e+06	2.44142e+06	2.77368e+06	5.71705e+06
Tb927.10.2670	hypothetical protein, conserved	null	38	2			0		1.5559e+06	6.76496e+06	2.29313e+06	1.21994e+06
Tb927.10.270	60S ribosomal protein L32, putative	null	68.2	15	1.86031e+08	1.8448e+08	2.56508e+08	2.70129e+08	7.96149e+08	8.1612e+08	6.6104e+08	730433911
Tb927.10.2700	predicted WD40 repeat protein	null	21.7	9	1.23946e+07	1.31914e+07	9.7056e+06	1.19759e+07	1.42013e+07	23753998	7.69943e+06	1.2052e+07
Tb927.10.2720	hypothetical protein, conserved	null	14.3	6	9.08232e+06	3.87305e+07	5.2543e+06	4.68363e+06	7.71006e+06	4.76188e+06	1.76622e+06	3.65647e+06
Tb927.10.2730	START domain containing protein, putative	null	86.1	19	5.36589e+07	6.76165e+07	9.20785e+07	8.11572e+07	1.33277e+08	1.00013e+08	120588706	1.29619e+08
Tb927.10.2750	deoxyhypusine synthase	DHSc	10.8	3	9.23257e+06	7.88049e+06	1.13137e+07	1.53132e+06	1.32498e+07	2.49604e+06	1.77151e+07	1.44426e+07
Tb927.10.2770	eukaryotic translation initiation factor 5, putative	null	65.2	28	1.46553e+08	1.5384e+08	1.4453e+08	1.54522e+08	2.07789e+08	2.07218e+08	1.89438e+08	1.8519e+08
Tb927.10.2780	DNA-directed RNA polymerase III subunit C1	RPC1	8.2	7			1.18459e+07		2.08366e+07	1.68235e+07	1.33096e+07	1.90533e+07
Tb927.10.280	cytochrome oxidase subunit VI	COXVI	81	15	8.51475e+06	4.30359e+06	7.90284e+06	8.70065e+06	1.37865e+08	1.27751e+08	1.57114e+08	1.46159e+08
Tb927.10.2810	hypothetical protein, conserved	null	51.2	15	6.49928e+07	5.62929e+07	6.36421e+07	7.18429e+07	8.63331e+07	8.88095e+07	7.64908e+07	7.47276e+07
Tb927.10.2860	POC1 centriolar protein homolog	POC1	15.8	8	7.31308e+06	2.31342e+07	2.97176e+07	1.79206e+07	1.90438e+07	9.01493e+06	3.18824e+06	1.12082e+07
Tb927.10.2880	Voltage-dependent calcium channel subunit, putative	FS179	12.6	20	4.72275e+07	2.29402e+07	3.67996e+07	3.72941e+07	4.13391e+07	4.22683e+07	3.79213e+07	3.76337e+07
Tb927.10.2890	enolase	null	84.4	47	4724157800	3925967793	5378892856	4864194268	2596650021	2538033030	3826098991	3373518456
Tb927.10.290	proteasome alpha 2 subunit, putative	null	77.5	14	1.57911e+08	1.38663e+08	114533779	132592250	1.70989e+08	1.55442e+08	1.89122e+08	1.6651e+08
Tb927.10.2900	importin beta-1 subunit, putative	KAP95	32.2	18	3.37133e+07	3.61552e+07	4.5736e+07	3.98343e+07	5.32779e+07	4.85513e+07	9.52406e+07	5.99859e+07
Tb927.10.2910	splicing factor PTSR1 interacting protein	TSR1IP	11.4	2	2.05623e+06	5.00172e+06	2.94334e+06	2.90272e+06	1.18254e+07	1.26956e+07	2.16871e+07	1.54649e+07
Tb927.10.2930	hypothetical protein, conserved	null	16.4	8	1.46494e+07	2.14347e+07	1.37961e+07	1.70638e+07	1.02179e+07	7.28393e+06	5.83188e+06	6.8955e+06
Tb927.10.2940	Soluble NSF attachment protein, SNAP, putative	null	19.5	4	6.41112e+06	8.74303e+06	3.84258e+06	7.935e+06	6.54025e+06		7.64757e+06
Tb927.10.2950	hypothetical protein, conserved	null	9.1	9	5.29457e+06	3.91266e+06	8.2575e+06	8.82737e+06	7.31875e+06	3.27727e+06	1.51143e+07	1.21353e+07
Tb927.10.2970	hypothetical protein, conserved	null	50.4	10	4.76144e+07	1.97789e+07	3.63696e+07	2.93113e+07	7.99936e+07	6.24756e+07	6.9634e+07	6.65629e+07
Tb927.10.2990	nuclear cap binding complex subunit CBP110	CBP110	9.5	5	4.52377e+06	1.05132e+07	1.8284e+07	6.28778e+06	1.16883e+07	1.17658e+07	2.30455e+07	1.41389e+07
Tb927.10.3010	hook complex protein, conserved	null	9.5	6					3.47871e+06	3.08003e+06	1.32844e+07	1.09306e+06
Tb927.10.3030	proteasome regulatory non-ATPase subunit 11	RPN11	70.5	13	1.13947e+08	8.63518e+07	8.38222e+07	6.73183e+07	8.25437e+07	7.66259e+07	1.19699e+08	1.02145e+08
Tb927.10.3040	succinate dehydrogenase subunit	SDH9	32.6	3	6.42051e+06	4.20053e+06	1.59875e+06	1.2624e+07	1.94787e+07	1.44585e+07	3.23061e+07	2.5245e+07
Tb927.10.3080	methionine biosynthetic protein, putative	null	8.6	3	1.49543e+06	2.61675e+06	1.65942e+06	2.9982e+06	4.98257e+06	1.02708e+07	8.58589e+06	4.6894e+06
Tb927.10.310	pumillio/PUF RNA binding protein 3	PUF3	22.8	9	8.71496e+07	1.24259e+08	1.50379e+08	1.22266e+08	1.04521e+08	7.72121e+07	6.92058e+07	7.59407e+07
Tb927.10.3110	DNA primase large subunit, putative	pril	5.4	2					2.66232e+06	4.33414e+06	7.72173e+06	6.89211e+06
Tb927.10.3120	cytochrome c oxidase assembly protein, putative	null	40.5	4	2.36769e+07	1.38781e+07	1.2664e+07	9.42146e+06			9.58582e+06	6.62458e+06
Tb927.10.3150	N-acetyltransferase, putative	null	39.5	9	3.07265e+07	3.72407e+07	3.06307e+07	3.36007e+07	6.39728e+07	5.57359e+07	6.57258e+07	5.14113e+07
Tb927.10.3160	hypothetical protein, conserved	null	41.5	4	1.747e+06	1.09869e+07	1.40347e+07	1.46464e+06	1.90423e+07	1.78577e+07	2.27475e+07	2.20291e+07
Tb927.10.3170	ABC transporter, putative	null	33.6	16	2.21215e+07	7.14029e+06	1.20054e+07	1.89977e+08	2.85782e+07	3.24147e+07	2.82649e+07	3.70018e+07
Tb927.10.3200	U2 splicing auxiliary factor, putative	U2AF35	43.3	10	7.87272e+07	7.16158e+07	7.38282e+07	6.41065e+07	7.96452e+07	6.65977e+07	9.97151e+07	9.88839e+07
Tb927.10.3210	delta-1-pyrroline-5-carboxylate dehydrogenase, putative	null	74.5	44	3.4582e+08	3.38556e+08	4.72161e+08	448748854	5.16132e+08	4.9824e+08	5.57868e+08	5.5172e+08
Tb927.10.3230	CMGC/MAPK protein kinase, putative	null	22	4		2.41703e+07		4.31601e+06	1.77732e+07	1.35318e+06	2.77089e+06	7.88931e+06
Tb927.10.3260	Long-chain-fatty-acid--CoA ligase 5 (EC 6.2.1.3) (Long-chain acyl-CoA synthetase 5) (LACS 5), putative	LACS5	52.9	36	1.0674e+08	112015598	9.43569e+07	1.02865e+08	1.03979e+08	9.35986e+07	109059869	1.05737e+08
Tb927.10.3280	60S ribosomal proteins L38, putative	null	23.2	3	9.67061e+06	7.59724e+06	1.49389e+07	1.47506e+07	2.31005e+07	2.77762e+07	2.84751e+07	2.49375e+07
Tb927.10.330	hypothetical protein, conserved	null	18.6	4				5.02178e+06	1.77792e+07	1.46241e+07	5.04764e+06	1.71943e+07
Tb927.10.3310	Component of motile flagella 76b	CMF76b	3.7	2	7.17876e+06	6.01798e+06	1.46111e+07	2.3715e+06	1.92212e+06	6.27202e+06	1.54158e+06	8.6301e+06
Tb927.10.3340	CMGC/MAPK protein kinase, putative	null	4	2	8.00637e+06	6.99376e+06	1.01434e+07	2.8042e+06
Tb927.10.3350	major facilitator superfamily, putative	null	5.1	2	8.00848e+06	1.01091e+07	1.43053e+06	2.88647e+06
Tb927.10.3380	60S acidic ribosomal protein P2, putative	null	89.5	6	4.28468e+07	3.47279e+07	7.27604e+07	7.62031e+07	264276972	3.34621e+08	2.78212e+08	2.70531e+08
Tb927.10.350	protein kinase PK4, putative	BBP59	10.2	4	4.44956e+06	1.5217e+07	1.11248e+07	1.82143e+07	1.2589e+07	1.41646e+07	9.47723e+06	1.51363e+07
Tb927.10.3500	splicing factor u2af 65 kda subunit	RBSR4	13.3	9	1.34077e+07	1.16323e+07	1.75993e+07	1.75674e+07	2.45718e+07	2.36233e+07	2.69071e+07	2.47576e+07
Tb927.10.3520	protease regulatory ATPase subunit 4	RPT4	65.2	20	3.82185e+07	3.85316e+07	5.20209e+07	5.18786e+07	5.41845e+07	5.65422e+07	7.88796e+07	8.05919e+07
Tb927.10.3540	hypothetical protein, conserved	null	69	8	1.20322e+07	1.05883e+07	3.08984e+07	2.35925e+07	4.24672e+07	3.19736e+07	3.80431e+07	2.97605e+07
Tb927.10.3560	arginine N-methyltransferase, putative	null	58.6	21	6.44007e+07	7.07235e+07	7.33679e+07	7.19794e+07	1.25823e+08	1.27517e+08	1.34919e+08	1.04882e+08
Tb927.10.3570	RNA editing exonuclease 2	KREX2	33.4	17	3.2229e+07	2.34811e+07	3.63979e+07	4.23536e+07	3.40047e+07	3.45192e+07	3.85386e+07	4.06525e+07
Tb927.10.3580	Mitochondrial SSU ribosomal protein, putative	null	15.4	3					3.06954e+06	1.29019e+06	3.09365e+06	3.56433e+06
Tb927.10.3590	hypothetical protein, conserved	null	9.7	4					4.06277e+06	8.03729e+06	6.39727e+06	4.21729e+06
Tb927.10.3630	hypothetical protein, conserved	null	18.5	3	0				1.8779e+07	6.62949e+06	1.32445e+07	5.82195e+06
Tb927.10.3640	nuclear transmembrane protein, putative	NP	16.2	4	3.59277e+07	3.24776e+07	3.7506e+07	4.49105e+07	6.1889e+07	5.37263e+07	6.24789e+07	5.84718e+07
Tb927.10.3650	NADH-dependent fumarate reductase	FRDm1	39.6	34	1.1662e+07	2.23973e+07	3.06776e+07	3.25125e+07	3.12818e+07	3.13496e+07	3.98393e+07	3.31523e+07
Tb927.10.3660	aspartate aminotransferase	cASAT	66	25	1.04888e+08	9.97323e+07	9.82611e+07	7.66635e+07	1.48678e+08	1.38741e+08	186929523	2.0379e+08
Tb927.10.3700	AMP-activated protein kinase, gamma regulatory subunit	AMPKG	42.4	11	9.23403e+06	6.29573e+06	5.18185e+06	1.12303e+07	2.96157e+07	2.35283e+07	3.156e+07	3.22295e+07
Tb927.10.3710	proteasome activator protein PA26	PA26	73.6	16	137590353	1.14317e+08	1.48587e+08	1.31347e+08	2.55239e+08	2.5012e+08	2.29735e+08	2.45514e+08
Tb927.10.3760	vacuolar ATP synthase subunit d, putative	null	23.3	5	4.23917e+07	3.58275e+07	3.02373e+07	2.49223e+07	2.00206e+07	1.5094e+07	1.1563e+07	2.71972e+07
Tb927.10.3770	predicted TPR repeat protein	null	16.1	8	6.64327e+06	3.89553e+06	5.56407e+06	4.56151e+06	6.42968e+06	6.58414e+06	5.04694e+06	7.1812e+06
Tb927.10.3790	hypothetical protein, conserved	null	11.9	28	5.90461e+06	7.044e+06	1.93942e+07	7.43817e+06	1.02555e+08	1.97131e+07	1.15017e+08	1.12437e+08
Tb927.10.380	kinetoplast ribosomal PPR-repeat containing protein 5	KRIPP5	27.2	6	6.69299e+06	4.20474e+06	6.25252e+06	5.64604e+06	1.56171e+07	1.07595e+07	1.87298e+07	1.75553e+07
Tb927.10.3810	Nucleoporin NUP65	NUP65	5.7	3					2.03909e+06	2.05238e+06	2.13833e+06	956361
Tb927.10.3820	hypothetical protein, conserved	null	2.3	3		1.01246e+07	0		1.45683e+06	4.60297e+06	6.95456e+06	7.14883e+06
Tb927.10.390	DUF2407 ubiquitin-like domain containing protein, putative	null	72.5	7	8.42714e+07	3.66788e+07	82197886	8.94728e+07	6.50311e+07	5.93902e+07	6.8538e+07	7.07333e+07
Tb927.10.3900	CAMK/CAMKL family protein kinase, putative	null	8.5	5	1.30818e+06	3.96058e+06	4.64897e+06	2.00754e+06	3.53075e+06	1.58838e+06	2.53108e+06	2.02787e+06
Tb927.10.3920	hypothetical protein, conserved	null	17.6	4					4.70083e+06		0
Tb927.10.3940	40S ribosomal protein S3A, putative	null	68.8	29	9.00069e+08	8.35225e+08	8.39105e+08	9.9815e+08	1466139329	1446960598	1397624154	1501088213
Tb927.10.3950	hypothetical protein, conserved	null	17.7	6	1.06256e+07	7.98183e+06	6.52404e+06	1.40299e+07	7.25005e+06	1.1513e+07	6.3234e+06	5.29342e+06
Tb927.10.3970	hypothetical protein, conserved	null	8.9	3	3.85545e+06				7.21024e+06	1.54199e+06	2.97044e+06	1.1352e+06
Tb927.10.3990	DHH1	DHH1	86.7	39	4.22304e+08	3.85138e+08	6.60464e+08	5.78294e+08	1001061519	9.30119e+08	1051297343	9.11333e+08
Tb927.10.4000	methylglutaconyl-CoA hydratase, mitochondrial precursor, putative	null	52.3	12	2.30074e+07	2.74387e+07	2.58632e+07	4.08209e+07	7.24736e+07	6.65727e+07	5.94968e+07	4.6072e+07
Tb927.10.4010	hypothetical protein, conserved	null	21.7	8	9.65299e+06	8.78369e+06	1.18721e+07	1.32128e+07	2.2844e+07	1.93159e+07	2.59485e+07	2.02137e+07
Tb927.10.4040	3-keto-dihydrosphingosine reductase	null	20.1	5	3.63339e+07	3.3603e+07	2.86351e+07	4.10175e+07	4.00756e+07	3.1692e+07	1.88395e+07	1.83175e+07
Tb927.10.4050	serine palmitoyltransferase, putative	null	38.2	11					5.16949e+07	5.84871e+07	5.99897e+07	5.85813e+07
Tb927.10.4060	Ankyrin repeats (3 copies), putative	null	28.5	9	7.71626e+06	4.02771e+06	9.95664e+06	1.17891e+07	2.85624e+07	2.55088e+07	1.49883e+07	2.73565e+07
Tb927.10.4080	hypothetical protein, conserved	null	13	3	6.01536e+07	7.25394e+07	1.04061e+08	1.00078e+08	2.24468e+08	1.97001e+08	1.38708e+08	1.47315e+08
Tb927.10.4120	60S ribosomal protein L30		77.1	10	141015606	1.46143e+08	2.75429e+08	2.86013e+08	7.28639e+08	6.37711e+08	5.64765e+08	7.58168e+08
Tb927.10.4180	TFIIF-stimulated CTD phosphatase, putative	null	51.8	8	8.39728e+07	7.7319e+07	6.52877e+07	6.07442e+07	3.4609e+07	4.08745e+07	6.13356e+07	5.14716e+07
Tb927.10.4220	hypothetical protein, conserved	null	26.9	5	4.82425e+06	3.17292e+06	8.23676e+06	1.74367e+07	2.22072e+07	2.21814e+07	2.48418e+07	2.20123e+07
Tb927.10.4240	hypothetical protein, conserved	null	69.2	9	4.29179e+07	5.31686e+07	6.13652e+07	4.29019e+07	1.25976e+08	1.07967e+08	1.27522e+08	9.92289e+07
Tb927.10.4270	coatomer subunit zeta, putative	null	14.8	2	2.7041e+07	1.12294e+07	2.19333e+07	2.17416e+07
Tb927.10.4280	ubiquinol-cytochrome c reductase complex 14 kda protein	null	67.2	12	1.00678e+08	1.03693e+08	150836940	1.08865e+08	1.99636e+08	196012424	2.46526e+08	1.85412e+08
Tb927.10.430	peroxidase, putative	null	29.5	7		2.95851e+06		0	1.32239e+07	1.06592e+07	8.92249e+06	9.52579e+06
Tb927.10.4310	prohibitin 2, putative	PHB2	86.1	22	1.80378e+08	191885791	1.99534e+08	1.99082e+08	2.52683e+08	2.13399e+08	2.42291e+08	2.09839e+08
Tb927.10.4330	2-oxoisovalerate dehydrogenase beta subunit, mitochondrial precursor, putative	null	48.9	10	2.36593e+07	3.41991e+07	4.20757e+07	3.06054e+07	3.80237e+07	5.14948e+07	6.15045e+07	6.79755e+07
Tb927.10.4430	pumillo RNA binding protein PUF1	PUF1	69.1	27	7.26249e+07	7.53861e+07	8.5247e+07	8.81542e+07	6.43392e+07	6.26382e+07	1.19404e+08	1.00777e+08
Tb927.10.4450	stress-inducible protein STI1-like, putative	null	65.8	16	6.6476e+07	5.53597e+07	6.49982e+07	6.92921e+07	9.44294e+07	8.74564e+07	1.07307e+08	1.0839e+08
Tb927.10.4460	leucine carboxyl methyltransferase, putative	null	31.7	6	5.13472e+06	3.27245e+06	4.32351e+06	3.4805e+06	6.27234e+06	9.87858e+06	7.158e+06	9.41694e+06
Tb927.10.4470	hypothetical protein, conserved	null	12.5	6	1.10022e+07	2.01373e+06	2.08432e+06	1.27748e+07	1.29074e+06	1.73803e+06	2.24689e+07	3.1902e+06
Tb927.10.450	Component of motile flagella 62	CMF62	43.8	23	5.23601e+07	3.56471e+07	3.47482e+07	3.16273e+07	3.51595e+07	3.44604e+07	3.84558e+07	2.80671e+07
Tb927.10.4520	6-phosphofructo-2-kinase/fructose-2,6-bisphosphatas, putative	null	11.7	4	4.2201e+07	4.47186e+07	3.99149e+07	4.08023e+07	0	0
Tb927.10.4570	elongation factor 2	null	88.1	78	2031547926	1929981033	2559583425	2366284918	3492112630	3393200293	2829480168	3327535380
Tb927.10.4610	dolicholphosphate-mannose synthase, putative	DPMS	49	10	2.10923e+07	2.30378e+07	2.64099e+07	2.37253e+07	4.04215e+07	4.19616e+07	2.3008e+07	2.34013e+07
Tb927.10.4620	peptidyl-prolyl cis-trans isomerase, putative	PPIase	34.3	4	2.44932e+07	1.1307e+07	1.69563e+07	8.89101e+06	1.90712e+07	1.65942e+07	1.39661e+07	1.37681e+07
Tb927.10.4640	eukaryotic translation initiation factor 3 subunit l	EIF3L	56.1	18	1.99316e+08	1.92465e+08	1.73279e+08	187387269	2.40514e+08	2.22933e+08	2.65476e+08	2.37345e+08
Tb927.10.4690	dynein light chain, putative	null	50.9	6	2.23576e+07	2.07947e+07	4.10166e+07	3.36923e+07	5.93683e+07	4.62837e+07	4.55724e+07	3.92509e+07
Tb927.10.470	choline dehydrogenase, putative	null	56.4	15	2.22711e+07	2.14962e+07	1.33195e+07	2.92916e+07	3.73639e+07	3.82635e+07	4.98315e+07	3.72006e+07
Tb927.10.4710	proteasome subunit beta type-2, putative	PSB4	43.7	9	110466565	103080817	9.27128e+07	1.04785e+08	1.73625e+08	1.7587e+08	1.38787e+08	1.6197e+08
Tb927.10.4740	nucleolar RNA-binding protein, putative	null	39.7	2	2.7243e+06	2.1405e+06	5.11401e+06	3.39196e+06	1.79033e+07	1.61466e+07	1.53838e+07	1.285e+07
Tb927.10.4760	Integral membrane protein DUF106, putative	null	23.1	4	1.61984e+07	5.94058e+06	2.12303e+07	1.68905e+07	1.63068e+07	2.80688e+07	2.87078e+07	1.84154e+07
Tb927.10.4780	GPI inositol deacylase precursor	GPIdeAc	19.5	7	5.26598e+06	1.72086e+06	4.39909e+06	1.81329e+06	1.95466e+06	3.04323e+06	1.05687e+07	1.3927e+07
Tb927.10.4820	hypothetical protein, conserved	null	16.1	4	1.73421e+06	1.08105e+06	1.75827e+06	2.21446e+06			7.12642e+06
Tb927.10.4850	hypothetical protein, conserved	null	44.1	14	4.16597e+07	2.29854e+07	4.44114e+07	3.87221e+07	4.86186e+07	5.43842e+07	5.79765e+07	5.65843e+07
Tb927.10.4880	hypothetical protein, conserved	null	26.3	3	2.66073e+06	1.12781e+07	2.4332e+07	1.01552e+07	9.65941e+07	9.81161e+07	155499616	1.44029e+08
Tb927.10.4890	zinc-finger of a C2HC-type, putative	null	21.3	3	2.42866e+06	3.12155e+06	2.05153e+06	1.30096e+06	2.49481e+07	1.01363e+07	1.19993e+07	1.03641e+07
Tb927.10.4900	TPR-repeat-containing chaperone protein DNAJ, putative	null	39.7	14	8.54484e+06	1.35139e+07	6.7002e+06	1.15348e+07	1.98282e+08	4.39115e+07	1.67627e+08	1.29637e+08
Tb927.10.4940	Nuclear Dbf2-related kinase	PK50	32	11	2.7206e+07	1.58437e+07	4.24466e+07	3.43145e+07	6.68967e+07	7.31576e+07	3.39122e+07	6.41366e+07
Tb927.10.4980	ubiquitin-like protein DSK2, putative	DSK2	43.4	8	1.20931e+08	1.03875e+08	120323854	1.07813e+08	1.21747e+08	1.41211e+08	1.303e+08	1.17557e+08
Tb927.10.4990	cdc2-related kinase 3	CRK3	11.6	2				5.11033e+06	5.34471e+06	4.22886e+06	8.6658e+06	8.48643e+06
Tb927.10.5000	hypothetical protein, conserved	null	8.2	2	4.38969e+06	1.2637e+07	4.49432e+06	4.66043e+06	1.23254e+07	1.34255e+07	1.09677e+07	4.07298e+06
Tb927.10.5010	Elongation factor G1, mitochondrial, putative	EF-G1	49.2	26	2.51311e+07	2.79843e+07	2.31757e+07	2.85111e+07	4.66663e+07	3.83331e+07	5.20447e+07	5.07704e+07
Tb927.10.5020	Eukaryotic translation initiation factor 4E type 5	eif4e5	65.1	7	2.15153e+07	1.37856e+07	5.27805e+07	5.13139e+07	7.04642e+07	5.38673e+07	6.5714e+07	6.42906e+07
Tb927.10.5030	ubiquitin/ribosomal protein S27a, putative	null	27.2	5	4.82082e+08	4.32224e+08	5.08664e+08	6.20647e+08	1109227477	1058349986	1111061523	1207740987
Tb927.10.5040	chaperone protein DnaJ, putative	null	64.8	10	5.84518e+07	4.92821e+07	5.46726e+07	5.28249e+07	4.25271e+07	5.8595e+07	5.56233e+07	5.08805e+07
Tb927.10.5050	mitochondrial ATP synthase epsilon chain	null	56	2	1.99666e+06	2.60787e+07	1.10443e+07	1.61906e+06	8.51159e+07	6.50508e+07	7.93546e+07	8.24854e+07
Tb927.10.510	Present in the outer mitochondrial membrane proteome 19	POMP19	49.7	11	3.79535e+07	3.48715e+07	3.68883e+07	3.49831e+07	4.68989e+07	4.26772e+07	4.42104e+07	3.63049e+07
Tb927.10.5120	KREPA6	KREPA6	38.4	6	3.47166e+07	3.54983e+07	4.2405e+07	3.67941e+07	3.87747e+07	2.7833e+07	3.5202e+07	4.44708e+07
Tb927.10.5130	Protein C21orf2 homolog, putative	null	14.5	3					5.43674e+06	2.12367e+06	3.12821e+06	3.30621e+06
Tb927.10.5140	Mitogen-activated protein kinase 6	MPK6	54.5	18	5.08066e+07	4.77136e+07	6.50038e+07	5.96977e+07	1.04892e+08	8.33234e+07	1.26507e+08	1.0599e+08
Tb927.10.520	Mitochondrial ATP synthase subunit, putative	null	65.7	25	2.55345e+08	2.94866e+08	3.08805e+08	2.62446e+08	2.57187e+08	251410412	3.17555e+08	3.31873e+08
Tb927.10.5200	hypothetical protein, conserved	null	22.5	6					2.36135e+07	1.77842e+07	1.81229e+07	1.42296e+07
Tb927.10.5220	hypothetical protein, conserved	null	29.1	10	1.24809e+07	4.24048e+07	1.53407e+07	2.59578e+07	2.25865e+07	3.01402e+07	2.87038e+07	3.54484e+07
Tb927.10.5230	ADP-ribosylation factor-like protein 13, putative	ARL13	43.3	9	2.04371e+07	4.90019e+06	1.41887e+07	1.02389e+07	4.50649e+07	3.97341e+07	4.68405e+07	4.64143e+07
Tb927.10.5300	eukaryotic translation initiation factor 6 (eIF-6), putative	null	75.8	13	2.06446e+08	2.67765e+08	2.37937e+08	2.20594e+08	2.5289e+08	2.56626e+08	3.45892e+08	2.7687e+08
Tb927.10.5310	SNF1-related protein kinases, putative	null	12.5	6	9.01105e+06	6.76116e+06	4.39353e+06	1.84996e+06	9.40102e+06	4.58471e+06	6.18231e+06	6.31864e+06
Tb927.10.5340	40S ribosomal protein S18, putative	RPS18	60.1	17	7.31881e+08	6.74782e+08	7.51233e+08	7.81972e+08	1400237628	1316322218	9.98002e+08	9.96339e+08
Tb927.10.5350	dynein heavy chain, putative	null	13.1	33	3.24946e+07	2.08204e+07	2.21981e+07	2.7859e+07	2.09229e+07	2.27034e+07	2.24753e+07	2.57747e+07
Tb927.10.5370	40S ribosomal protein S10, putative	null	59.3	15	1.78345e+08	1.49741e+08	1.55491e+08	1.61582e+08	3.73679e+08	3.55289e+08	287746779	2.95043e+08
Tb927.10.5380	intraflagellar transport protein 122	IFT122	21.6	17	7.08342e+06	1.76901e+07	1.00414e+07	2.12729e+07	3.09383e+07	2.03263e+07	3.28578e+07	2.5873e+07
Tb927.10.540	ATP-dependent RNA helicase SUB2, putative	SUB2	77.1	33	3.13813e+08	2.55543e+08	3.14284e+08	3.07369e+08	4.5119e+08	4.95465e+08	5.3738e+08	5.5219e+08
Tb927.10.5400	hypothetical protein, conserved	null	17.6	6	2.03001e+07	2.92746e+07	2.23149e+07	1.87407e+07	2.36556e+07	2.33111e+07	2.30038e+07	2.40081e+07
Tb927.10.5450	ISWI complex protein	NLP	35.8	25	2.69724e+07	2.26299e+07	2.53453e+07	2.31994e+07	2.4634e+07	2.61379e+07	2.80921e+07	2.58292e+07
Tb927.10.5480	60S ribosomal protein L24, putative	null	54.4	7	6.52937e+07	4.61734e+07	7.43156e+07	9.65291e+07	238092842	196797415	2.5391e+08	3.04379e+08
Tb927.10.5520	AmmeMemoRadiSam system protein B, putative	null	21.1	5	4.3985e+06				5.00916e+06	1.84162e+06	8.68628e+06	4.7724e+06
Tb927.10.5540	hypothetical protein, conserved	null	10.3	2	5.38996e+06	3.21075e+06	3.56562e+06	7.56695e+06	9.83612e+06	9.47107e+06	1.20684e+07	9.07589e+06
Tb927.10.5590	protein phosphatase 2C, putative	null	8.4	3							0	4.27279e+06
Tb927.10.5620	fructose-bisphosphate aldolase, glycosomal	ALD	91.4	45	3056524083	2918948488	2476932999	2350311308	1080950796	1026841203	1156103726	1095409273
Tb927.10.5630	hypothetical protein, conserved	null	29.7	5	1.88847e+06	2.29899e+06	6.88653e+06	1.42374e+07	2.58341e+06	1.10412e+07	2.70698e+06	3.43137e+06
Tb927.10.5670	N-acetyltransferase subunit Nat1, putative	NAT1	67.4	41	5.32446e+07	5.63868e+07	6.99184e+07	6.27088e+07	9.24611e+07	8.98902e+07	9.35416e+07	8.89841e+07
Tb927.10.5760	adenylate kinase, putative	ADKD	57.7	11	4.70215e+07	5.18238e+07	5.0942e+07	5.24013e+07	8.16024e+07	7.59814e+07	7.70601e+07	6.81503e+07
Tb927.10.5770	Valosin-containing protein	VCP	72.7	51	2.65549e+08	2.24501e+08	2.44349e+08	2.36403e+08	3.23083e+08	3.24212e+08	3.92546e+08	3.39086e+08
Tb927.10.5780	amino acid tansporter, putative	null	6.6	2	9.90535e+06	8.78159e+06	6.51383e+06	1.02126e+07	7.4248e+06	7.12241e+06	8.60948e+06	8.56918e+06
Tb927.10.5790	hypothetical protein, conserved	null	26.5	8	7.5706e+06	1.22579e+07	1.05238e+07	4.03011e+06	2.10081e+07	1.89461e+07	1.46866e+07	1.79887e+07
Tb927.10.5810	The ARF-like 2 binding protein BART, putative	null	71.8	31	3.41561e+08	2.94789e+08	2.85365e+08	2.62699e+08	2.65096e+08	1.91746e+08	2.38536e+08	2.08236e+08
Tb927.10.5830	hypothetical protein, conserved	null	18.9	6	1.03938e+07	1.27324e+07	1.20809e+07	9.8827e+06	1.40443e+07	1.12599e+07	1.75782e+07	2.27964e+07
Tb927.10.5840	translation elongation factor 1-beta, putative	null	75.6	8	3.05174e+08	1.64231e+08	3.90452e+08	429125112	4.32375e+08	4.11381e+08	6.83871e+08	6.37665e+08
Tb927.10.5860	hypothetical protein, conserved	null	55.6	4	5.71763e+06	2.98393e+06	1.36539e+07	4.68511e+06	7.98278e+06	1.11396e+07	3.94006e+07	2.7932e+07
Tb927.10.5870	Flagellum attachment zone protein 25	FAZ25	12.5	5	1.28956e+07	1.24598e+07	1.41787e+07	1.15942e+07	7.81523e+06	6.39566e+06	1.03846e+07	1.10658e+07
Tb927.10.5880	Proteophosphoglycan, putative	null	37.7	15	3.23074e+07	3.12797e+07	6.16651e+07	4.39614e+07	6.17603e+07	4.62423e+07	7.54955e+07	5.64189e+07
Tb927.10.5920	hypothetical protein, conserved	null	14.8	8	7.84574e+06	7.94302e+07	7.39825e+07	7.92767e+07	2.42645e+07	2.35496e+07	1.78739e+07	1.83278e+07
Tb927.10.5940	NEK family Serine/threonine-protein kinase, putative	NEK17-2	64	25	8.1041e+07	8.09818e+07	7.81843e+07	7.75404e+07	1.10706e+08	1.06427e+08	1.27657e+08	1.17481e+08
Tb927.10.5950	Serine/threonine-protein kinase NEK17, putative	NEK17	60.9	2
Tb927.10.5990	Centrosomal protein of 57 kDa, putative	CEP57	28	8	1.96483e+06	4.43049e+06	3.0276e+06	2.00524e+06	3.67051e+06	2.81016e+06	3.51548e+06	6.03408e+06
Tb927.10.600	Mitochondrial ribosomal protein L29	MRPL29	23.7	7	7.03126e+06	6.65256e+06	9.84561e+06	5.58347e+06	1.50082e+07	2.03114e+07	2.97523e+07	3.47385e+07
Tb927.10.6020	hypothetical protein, conserved	null	17.4	3	1.23283e+07	1.81188e+07	3.35244e+07	4.00923e+07	5.33363e+07	5.1819e+07	4.59623e+07	5.35665e+07
Tb927.10.6050	clathrin heavy chain	CHC	76.3	101	3.3766e+08	3.06795e+08	3.14291e+08	3.03049e+08	2.05601e+08	2.27445e+08	2.06983e+08	2.10228e+08
Tb927.10.6060	universal minicircle sequence binding protein 2	UMSBP2	79.8	11	8.65266e+08	8.74129e+08	8.80122e+08	7.35543e+08	1155782096	1212710091	9.34158e+08	1167934133
Tb927.10.6070	universal minicircle sequence binding protein 1	UMSBP1	91.4	13	3541074265	3841739496	3739197850	3143602114	4227480263	3495384232	3656765305	3949225819
Tb927.10.6080	proteasome subunit beta type-5, putative	null	37.1	8	6.03898e+07	5.7337e+07	5.07773e+07	5.80809e+07	6.11747e+07	7.7434e+07	5.9311e+07	4.02716e+07
Tb927.10.6120	Peptidase M76 family, putative	null	17.1	4	3.04833e+07	3.09979e+07	2.85512e+07	2.88538e+07
Tb927.10.6180	FLA1-like protein	null	12	3	2.9162e+06	1.50178e+07	1.20519e+07	1.03335e+07	9.82637e+06	1.21717e+07	1.36974e+07	1.12397e+07
Tb927.10.6190	aldehyde dehydrogenase, putative	ALDH	38.6	12	4.39573e+07	2.73174e+07	2.80451e+07	3.42797e+07	5.43388e+07	3.3433e+07	3.34326e+07	3.86227e+07
Tb927.10.6200	hypothetical protein, conserved	null	58.7	6					9.7506e+06	2.42192e+07	2.46099e+07	2.43399e+07
Tb927.10.6220	5'-3' exoribonuclease D	XRND	24.8	12	2.4553e+07	2.02423e+07	2.2838e+07	1.71867e+07	3.52123e+07	4.25223e+07	4.23444e+07	2.58691e+07
Tb927.10.6230	MORN repeat containing protein	null	3.2	2	9.53284e+06	1.11589e+07	1.0303e+07	1.03573e+07		1.13378e+07
Tb927.10.6260	ATP-dependent DEAD/H RNA helicase, putative	null	28.8	14	6278443	4.3635e+07	2.35994e+07	1.94488e+07	2.60881e+07	3.11877e+07	2.33454e+07	3.0886e+07
Tb927.10.6290	ATP-dependent DEAD/H RNA helicase, putative	null	13.3	5	2.23988e+07	1.20523e+07	1.30281e+07	1.72919e+07	1.39448e+07	1.16296e+07	9.66525e+06	8.28557e+06
Tb927.10.6310	major vault protein, putative	MVP	29.5	17	1.56377e+07	1.39477e+07	1.69021e+07	8.11599e+06	1.60275e+07	1.98619e+07	2.97611e+07	1.3012e+07
Tb927.10.6320	CBF/Mak21 family, putative	null	31	11	1.88827e+07	2.15478e+07	3.15072e+07	3.16826e+07	3.97201e+07	4.19712e+07	3.85043e+07	3.34483e+07
Tb927.10.6350	trypanin	trypanin	28.5	9	2.62004e+07	1.08541e+07	2.11853e+07	1.76459e+07	2.09058e+07	2.23255e+07	3.08267e+07	3.03659e+07
Tb927.10.6360	FAZ-tip-localizing protein required for cytokinesis	FPRC	23.4	7	1.47749e+07	1.26189e+07	1.21104e+07	1.38309e+07	1.57217e+07	2.50823e+07	1.92206e+07	2.06678e+07
Tb927.10.6370	60S ribosomal proteins L37, putative	null	45.2	5	2.57356e+07	2.27666e+07	1.13374e+08	9.76548e+07	5.43877e+08	5.2915e+08	699982728	5.38042e+08
Tb927.10.6440	phosphomannomutase	PMM	54.7	9	4.22622e+06	8.73815e+06	9.34194e+06	1.19822e+07	3.66606e+07	3.34866e+07	4.4613e+07	3.43998e+07
Tb927.10.6490	KIAA1430 homologue, putative	null	19.9	4	3.33883e+06	1.75112e+06	3.68675e+06	2.20873e+06	9.65382e+06	1.13965e+07	5.81428e+06	1.16185e+06
Tb927.10.650	Component of motile flagella 17	CMF17	25.5	4			3.12146e+06		8.78456e+06	8.16715e+06	1.17418e+07	1.34758e+07
Tb927.10.6510	chaperonin HSP60, mitochondrial precursor	HSP60	88.6	58	2753733250	2563909654	2846323178	2763346567	2400421678	2473760966	2867798660	2607181022
Tb927.10.6550	Poly(ADP-ribose) polymerase and DNA-Ligase Zn-finger region/Zinc-finger (CX5CX6HX5H) motif containing protein, putative	null	25	4	1.4446e+07	1.1539e+07	1.2861e+07	10190313	9.63167e+06	5.642e+06	2.01282e+06	3.15703e+06
Tb927.10.660	2-oxoisovalerate dehydrogenase alpha subunit, putative	null	42.8	11	3.76692e+07	3.68204e+07	4.59188e+07	4.9412e+07	4.9552e+07	5.37573e+07	5.70397e+07	5.83057e+07
Tb927.10.6610	chaperone protein DnaJ, putative	null	20.4	4	4.5656e+06	1.1471e+06	5.21701e+06	2.39581e+06	1.96745e+07	2.23653e+07	1.64616e+07	1.91832e+07
Tb927.10.6630	ATP-dependent RNA helicase DBP2A, putative	DBP2A	52.1	22	2.81256e+07	2.88507e+07	3.97301e+07	3.52707e+07	1.23477e+08	1.07555e+08	9.68636e+07	8.60847e+07
Tb927.10.6640	transmembrane emp24 domain-containing protein	null	64.8	15	6.87218e+07	7.81593e+07	7.96512e+07	7.30755e+07	8.37303e+07	8.11299e+07	7.36164e+07	7.00296e+07
Tb927.10.6670	dynein light chain, putative	null	28.8	2	3.58392e+07	1.58866e+07	7.00793e+07	4.96932e+07	6.60617e+07	5.51592e+07	3.9511e+07	6.18145e+07
Tb927.10.6680	member of the NOL1/NOP2/sun family of proteins	null	23	10	1.17907e+07	1.43077e+07	1.1052e+07	1.27315e+07	2.73236e+07	2.45331e+07	2.72568e+07	3.23562e+07
Tb927.10.6690	protein tyrosine phosphatase 1	PTP1	19.6	3				1.01645e+07	4.30719e+06	1.62699e+06	1.68163e+06	6.88042e+06
Tb927.10.6730	Plasma-membrane choline transporter, putative	null	12.7	4	1.63853e+08	1.85861e+08	1.70444e+08	1.81139e+08	1.64288e+08	1.68681e+08	217587994	2.07689e+08
Tb927.10.6780	vacuolar protein sorting-associated protein 45, putative	VPS45	21.1	7	1.26452e+07		7.2414e+08		4.96405e+06	8.78629e+06	6.66959e+06	1.4795e+07
Tb927.10.6800	developmentally regulated GTP-binding protein, putative	null	55.4	17	6.51118e+07	7.05065e+07	6.93866e+07	8.58261e+07	8.26402e+07	7.99469e+07	1.05008e+08	1.04111e+08
Tb927.10.6810	guanylate kinase, putative	null	46.2	8	7.95717e+06	7.80846e+06	1.90928e+07	1.57228e+07	1.64483e+07	1.67697e+07	1.77423e+07	1.60761e+07
Tb927.10.6820	hypothetical protein, conserved	null	24.2	6				3.56948e+06		0	6.88451e+06
Tb927.10.6840	hypothetical protein, conserved	null	27.1	6		1.08479e+07			6.18099e+06	4.69329e+06	6.32484e+06	1.05377e+08
Tb927.10.6850	Mitochondrial ribosomal protein S18, putative	MRPS18	14.7	3					0	2.71562e+06
Tb927.10.6880	glyceraldehyde 3-phosphate dehydrogenase, cytosolic	GAP	84.9	24	2.16039e+08	2.56813e+08	3.28863e+08	3.00202e+08	2.97265e+08	3.1858e+08	2.83136e+08	2.55345e+08
Tb927.10.6950	sterol 24-c-methyltransferase, putative	SMT	71.9	16	100684234	8.89569e+07	1.14052e+08	9.84182e+07	1.07457e+08	107490414	1.35108e+08	1.25142e+08
Tb927.10.6960	hypothetical protein, conserved	null	37.8	10	1.72395e+06	1.66359e+06	4.61682e+06	1.3889e+07	3.07525e+07	2.12195e+07	2.24241e+07	1.73327e+07
Tb927.10.6970	serine peptidase, Clan SC, Family S9B	null	30.8	19	3.38246e+07	2.49694e+07	2.68545e+07	2.83394e+07	3.57982e+07	3.88053e+07	4.29024e+07	3.05309e+07
Tb927.10.6990	hypothetical protein, conserved	null	29.1	4	1.426e+07	1.36282e+07	1.41799e+07	1.30766e+07	1.92503e+07	1.19219e+07	1.50814e+07	1.62562e+07
Tb927.10.7010	hypothetical protein, conserved	null	7.1	2	1.259e+07	6.6113e+06	9.34213e+06	7.50548e+06	1.28876e+07	1.24716e+07	2.16509e+06	2.31861e+06
Tb927.10.7020	acid phosphatase, putative	AP	46.4	16	4.20445e+07	3.67962e+07	4.1005e+07	3.83375e+07	4.34984e+07	4.16648e+07	4.33292e+07	4.56134e+07
Tb927.10.7060	Nucleoporin NUP96	NUP96	47	26	6.3309e+07	3.54017e+07	2.59411e+07	4.13961e+07	4.07644e+07	4.61247e+07	5.09555e+07	3.63421e+07
Tb927.10.7090	Alternative oxidase, mitochondrial	AOX	58.1	23	3.32888e+08	3.59608e+08	3.11582e+08	2.57507e+08	1.37014e+08	1.22426e+08	1.43423e+08	1.27153e+08
Tb927.10.7110	Myo-inositol 1-phosphate synthase	INO1	26.9	8	1.78881e+06	4.04331e+06	8.43767e+06	7.98135e+06			4.0999e+06
Tb927.10.7120	hypothetical protein, conserved	null	16	6			6.63619e+06		1.05297e+06	6.35981e+06	1.42324e+06	6.71139e+06
Tb927.10.7190	D-tyrosyl-tRNA deacylase, putative	null	45.7	4	137707626	1.2339e+08	6.22905e+07	6.70413e+07	9.56429e+06	8.57923e+06	5.24838e+07	6.09642e+07
Tb927.10.720	Flagellum attachment zone protein 24	FAZ24	5.2	4	4.02886e+06	3.39314e+06	3.23452e+06	2.43605e+06	2.03445e+07	1.4044e+07	1.03015e+07	1.28137e+07
Tb927.10.7200	TPR repeat, putative	null	6	3	4.24482e+06	2.99502e+06	8.45452e+06	5.41987e+06	1.7672e+06	1.37207e+06	8.22935e+06	4.04232e+06
Tb927.10.7230	Flagellar Member 1	FLAM1	41	74	6.08633e+07	6.37529e+07	5.59626e+07	4.78873e+07	7.09036e+07	6.35962e+07	7.32099e+07	5.89153e+07
Tb927.10.7240	kinetoplastid kinetochore protein 14	kkt14	4.4	2					4.1404e+06	5.50223e+06	4.46676e+06	7.10996e+06
Tb927.10.7280	pre-mRNA splicing factor ATP-dependent RNA helicase, putative	null	5.8	2					4.84286e+07
Tb927.10.7290	Flagellar Member 2	FLAM2	21.3	16	2.47969e+07	1.8469e+07	2.47865e+07	1.96131e+07	1.9402e+07	1.87257e+07	1.98602e+07	2.12253e+07
Tb927.10.730	ATP synthase, putative	null	25	7	3.65457e+07	3.36321e+07	3.13152e+07	3.75013e+07	3.75024e+07	3.95873e+07	2.66156e+07	3.36189e+07
Tb927.10.7340	40S ribosomal protein S24E, putative	null	45.3	8	2.32555e+08	2.2634e+08	3.85576e+08	3.81823e+08	8.89356e+08	9.66503e+08	1166864967	1017716771
Tb927.10.7350	hypothetical protein, conserved	null	5.1	6				1.39005e+07	1.65574e+07	2.26702e+06	7.82816e+06	2.61354e+06
Tb927.10.7380	LSU ribosomal protein, mitochondrial, putative	null	23.5	4				1.348e+07	1.15012e+07	9.01482e+06	3.1109e+07	4.28641e+06
Tb927.10.7410	succinyl-CoA ligase [GDP-forming] beta-chain, putative	null	81.1	37	1499777350	1521301613	2257791153	1911652659	1675905619	1838969545	2485107080	2173168829
Tb927.10.7420	bromodomain factor 2 protein, putative	BDF2	62.5	12	9.74458e+06	9.15072e+06	7.8742e+06	8.4865e+06	3.65024e+07	1.74924e+07	1.77858e+07	1.48925e+07
Tb927.10.7440	ATP-dependent RNA helicase MTR4	MTR4	46.6	29	5.60277e+07	4.35605e+07	5.33516e+07	4.62208e+07	5.87716e+07	4.67557e+07	5.70296e+07	5.94376e+07
Tb927.10.7490	cullin 2, putative	CUL2	4.8	2				9.94612e+06	1.88084e+06	5.27561e+06	4.68342e+06	1.27664e+06
Tb927.10.7500	fibrillarin	NOP1	55	21	1.42423e+08	1.49045e+08	1.87408e+08	1.73369e+08	3.18715e+08	3.06175e+08	3.38432e+08	298123370
Tb927.10.7550	hypothetical protein, conserved		18	5	7.66895e+06	1.12027e+07	8.33009e+06	1.20538e+07	5.7104e+06	8.18261e+06	1.65197e+06	5.40986e+06
Tb927.10.7570	dihydrolipoamide acetyltransferase E2 subunit, putative	PDH-E2	72.9	33	6.80281e+08	676540383	6.77097e+08	6.15495e+08	5.53137e+08	6.15053e+08	644630743	6.27106e+08
Tb927.10.7580	hypothetical protein, conserved	null	16.1	10	7.02009e+06	4.86779e+06	4.05153e+06	2.89579e+06	1.06837e+07	1.2652e+07	1.41919e+07	1.68566e+07
Tb927.10.760	hypothetical protein, conserved	null	41.2	9	6.11468e+06	6.8318e+06	3.06628e+06	1.80053e+06	1.73808e+07	1.54708e+07	1.72289e+07	1.30609e+07
Tb927.10.7610	NADH-ubiquinone oxidoreductase complex I subunit, putative	null	12.8	10	1.49961e+07	1.98673e+07	2.49607e+07	2.11883e+07	2.80802e+07	2.28963e+07	1.06039e+07	2.34215e+07
[truncated: 2,653 more rows]

## Sheet: Day 4
														>/= 2 fold down-regulated in KO
Day 4_Proteome														not detected in KO
[truncated: 3,450 more rows]

## Sheet: Notes
	Quantitative-proteomic analysis of AnTat 90-13 and Alba3KO differentiating cells (stumpy forms to procyclic forms)
[truncated: 4 more rows]
