# Supplementary material for: An Alba-domain protein required for proteome remodelling during trypanosome differentiation and host transition
Source: PLoS Pathog. 2021 Jan 25;17(1):e1009239. doi: 10.1371/journal.ppat.1009239 (PMC7861527; doi:10.1371/journal.ppat.1009239)
Supplement: S1 Data — (XLSX) [file ppat.1009239.s011.xlsx]

## Sheet: Fig 1 C
Alba3 RNAi in BSF
		- Tet			+ Tet
	Days (X-axis)	Mean of cumulative cells/ml (Y-axis)	SD (+/-)	N	Mean of cumulative cells/ml (Y-axis)	SD (+/-)	N
	0	60000	0	3	60000	0	3
	1	433333	57735	3	426667	68068.6	3
	2	2960000	723395	3	1.90667e+06	400666	3
	3	1.77333e+07	6.42599e+06	3	6580000	1.37292e+06	3
	4	1.14467e+08	4.96171e+07	3	2.48667e+07	4.06489e+06	3
	5	6.96667e+08	2.87152e+08	3	9.86667e+07	2.50267e+07	3
	6	4.34667e+09	1.92308e+09	3	4.07667e+08	1.42584e+08	3
Alba3 RNAi in early PCF
		- Tet			+ Tet
	Days (X-axis)	Mean of cumulative cells/ml (Y-axis)	SD (+/-)	N	Mean of cumulative cells/ml (Y-axis)	SD (+/-)	N
	0	3000000	0	3	3000000	0	3
	1	9.83333e+06	288675	3	8.71667e+06	104083	3
	2	2.91722e+07	918987	3	2.33886e+07	146155	3
	3	7.64996e+07	2.79338e+06	3	5.71082e+07	1.57255e+06	3
	4	236198864	1.01562e+07	3	1.2454e+08	5.71014e+06	3
	5	6.8193e+08	3.44876e+07	3	260841642	2.41315e+07	3
	6	1936337259	2.10697e+08	3	5.40993e+08	7.9769e+07	3
Alba3 RNAi in late PCF
		- Tet			+ Tet
	Days (X-axis)	Mean of cumulative cells/ml (Y-axis)	SD (+/-)	N	Mean of cumulative cells/ml (Y-axis)	SD (+/-)	N
	0	3000000	0	3	3000000	0	3
	1	9400000	400000	3	8.73333e+06	115470	3
	2	28400000	916515	3	2.32889e+07	307920	3
	3	82660000	1.67081e+06	3	5.5763e+07	655933	3
	4	2.48981e+08	1.46253e+07	3	124537284	1.46492e+06	3
	5	7.30545e+08	4.32093e+07	3	2.42167e+08	1.33837e+07	3
	6	2083243117	7.06164e+07	3	4.54306e+08	2.14062e+07	3

## Sheet: Fig 1 D
Alba3+4 RNAi in BSF
		- Tet			+ Tet
	Days (X-axis)	Mean of cumulative cells/ml (Y-axis)	SD (+/-)	N	Mean of cumulative cells/ml (Y-axis)	SD (+/-)	N
	0	60000	0	3	60000	0	3
	1	651667	44814.4	3	576667	25166.1	3
	2	5.20667e+06	606987	3	3.74667e+06	107858	3
	3	4.16333e+07	4.86038e+06	3	1.43667e+07	378594	3
	4	3.59333e+08	3.88887e+07	3	8.07667e+07	7.32006e+06	3
	5	3.10333e+09	5.05206e+08	3	3.23333e+08	4.04516e+07	3
	6	2.33923e+10	4.23661e+09	3	1816109450	4.85146e+08	3
Alba3+4 RNAi in early PCF
		- Tet			+ Tet
	Days (X-axis)	Mean of cumulative cells/ml (Y-axis)	SD (+/-)	N	Mean of cumulative cells/ml (Y-axis)	SD (+/-)	N
	0	3000000	0	3	3000000	0	3
	1	8400000	692820	3	8.04167e+06	505181	3
	2	2.64867e+07	2.72002e+06	3	22396875	1.29417e+06	3
	3	8.60544e+07	1.52253e+07	3	5.89325e+07	3.80469e+06	3
	4	271063148	7.92529e+07	3	1.43162e+08	1.0698e+07	3
	5	7.40581e+08	1.98794e+08	3	2.91929e+08	2.75673e+07	3
	6	2.17294e+09	6.37434e+08	3	5.02668e+08	4.42394e+07	3
Alba3+4 RNAi in late PCF
		- Tet			+ Tet
	Days (X-axis)	Mean of cumulative cells/ml (Y-axis)	SD (+/-)	N	Mean of cumulative cells/ml (Y-axis)	SD (+/-)	N
	0	3000000	0	3	3000000	0	3
	1	1.00667e+07	1.74738e+06	3	9.53333e+06	2.1362e+06	3
	2	3.69111e+07	6.40706e+06	3	2.87444e+07	1.14797e+07	3
	3	130028148	2.7272e+07	3	7.01474e+07	4.23076e+07	3
	4	4.0801e+08	1.12732e+08	3	1.01418e+08	4.95803e+07	3
	5	1.28378e+09	4.41444e+08	3	1.24818e+08	5.22172e+07	3
	6	4.0139e+09	1.65022e+09	3	1.41541e+08	4.84234e+07	3

## Sheet: Fig 2 A
Growth curve of AnTat 90-13 and Alba3KO slender forms
		AnTat 90-13			Alba3KO
	Days (X-axis)	Mean of cumulative cells/ml (Y-axis)	SD (+/-)	N	Mean of cumulative cells/ml (Y-axis)	SD (+/-)	N
	0	60000	0	3	60000	0	3
	1	826667	64291	3	736667	47258.2	3
	2	1.48667e+07	513160	3	1.12333e+07	450925	3
	3	223000000	13000000	3	1.37333e+08	1.24231e+07	3
	4	3.96667e+09	3.85011e+08	3	1.87333e+09	1.60728e+08	3
	5	6.39333e+10	7.50622e+09	3	2.50333e+10	2.1362e+09	3
	6	1056000000000	134000000000	3	3.52667e+11	2.91433e+10	3
	7	16200000000000	2.60576e+12	3	4810000000000	5.30283e+11	3
	8	256000000000000	4.7634e+13	3	6.73333e+13	7.58837e+12	3
	9	3876666666666670	773713986776337	3	882000000000000	127011810474459	3
	10	6.2e+16	1.18203e+16	3	1.19e+16	1670329308849010	3

## Sheet: Fig 2 C
% PAD1-positive cells
	X-axis	% PAD1-positive cells (Y-axis)	SD (+/-)	N
	AnTat 90-13	89	2.82843	2
	Alba3KO	86.5	3.53553	2

## Sheet: Fig 2 D
Cell-cycle re-rentry
			% cells (Y-axis)
	(X-axis)		1K1N	2K1N	2K2N	others
	0h	AnTat 90-13	93.3	0	4.7	2
		Alba3 KO	92	0	2	6
	8h	AnTat 90-13	96.7	0.7	0.7	2
		Alba3 KO	97.3	0.7	1.3	0.7
	10h	AnTat 90-13	92	3.3	1.3	3.3
		Alba3 KO	96.7	0.7	1.3	1.3
	13h	AnTat 90-13	95.3	3.3	1.3	0
		Alba3 KO	98	1.3	0.7	0
	15h	AnTat 90-13	90	8	1.3	0
		Alba3 KO	96.7	2	1.3	0
	18h	AnTat 90-13	60	36.7	2.7	0
		Alba3 KO	92.7	4	1.3	2
	21h	AnTat 90-13	53.3	40	6.7	0
		Alba3 KO	93.3	5.3	1.3	0
	24h	AnTat 90-13	29.3	50.7	20	0
		Alba3 KO	53.3	30	16.7	0
	30h	AnTat 90-13	49.3	30.7	20	0
		Alba3 KO	52	38	10	0
	40h	AnTat 90-13	48	29.3	22.7	0
		Alba3 KO	45.3	33.3	18.7	2.7
	48h	AnTat 90-13	56	26.7	17.3	0
		Alba3 KO	65.3	21.3	13.3	0

## Sheet: Fig 2 E
Growth curve of AnTat 90-13 and Alba3KO_ stumpy forms to procyclic forms differentiation
		AnTat 90-13	Alba3KO
	Days (X-axis)	Mean of cumulative cells/ml (Y-axis)	Mean of cumulative cells/ml (Y-axis)
	0	4000000	4000000
	1	11000000	5000000
	2	63300000	12500000
	3	174000000	32800000
	4	565000000	65600000
	5	1840000000	148000000
	6	5510000000	166000000
	7	17200000000	208000000
	8	56000000000	234000000
	9	182000000000	234000000
	10	591000000000	117000000

## Sheet: Fig 2 F
Growth curve of AnTat 90-13, Alba3KO, Alba3cKO (-Tet) and Alba3cKO (+Tet) _ stumpy forms to procyclic forms differentiation
		AnTat 90-13	Alba3KO	Alba3cKO -Tet	Alba3cKO +Tet
	Days (X-axis)	Mean of cumulative cells/ml (Y-axis)	Mean of cumulative cells/ml (Y-axis)	Mean of cumulative cells/ml (Y-axis)	Mean of cumulative cells/ml (Y-axis)
	0	4000000	4000000	4000000	4000000
	1	9000000	4000000	4000000	8500000
	2	26300000	9000000	8000000	26300000
	3	112000000	25900000	23000000	112000000
	4	446000000	47200000	44900000	390000000
	5	2010000000	76700000	89700000	1370000000
	6	9540000000	95900000	135000000	3420000000
	7	33400000000	108000000	118000000	5980000000
	8	117000000000	94400000	118000000	9720000000
	9	292000000000	67400000	84100000	21900000000
	10	730000000000	40500000	67300000	30100000000

## Sheet: Fig 3 A
Parasitaemia in mice infected with AnTat 90-13 or Alba3KO (n=3 each)
		Trypanosomes per ml (Y-axis)
		AnTat 90-13			Alba3KO
	Days (X-axis)	1	2	3	1	2	3
	2	1500000	2000000	1750000	500000	250000	750000
	4	49000000	39000000	52000000	23300000	8250000	18400000
	7	50000	50000	50000	50000	50000	50000
	9	50000	50000	50000	50000	50000	50000
	11	3750000	1250000	500000	375000	50000	2000000
	14	30000000	32000000	28000000	22000000	50000	50000
	17	65000000	26800000	10000000	26000000	50000	250000
	21	57000000	6750000	2000000	50000	50000	50000
	25	84000000	750000	30000000	50000	9500000	50000
	28				4250000	252000000	750000
	31				6250000	50000	50000
	35				6250000	50000	50000

## Sheet: Fig 3 B
% infected flies : Days 12-15 post infection
			% infected flies (Y-axis)
	X-axis		heavy	intermediate	weak	not infected
	Midgut	AnTat 90-13	28.04	11.21	0.93	59.81
		Alba3KO	5.36	5.36	8.04	81.25
	Proventriculus (PV)	AnTat 90-13	19.63	9.35	0	71.03
		Alba3KO	1.79	2.68	0.89	94.64

## Sheet: Fig 3 C
% infected flies : Days 28-30 post infection
			% infected flies (Y-axis)
	X-axis		heavy	intermediate	weak	not infected
	Midgut	AnTat 90-13	34	3	0	63
		Alba3KO	0	4	2	94
	Proventriculus (PV)	AnTat 90-13	27	8	0	66
		Alba3KO	0	0	1	99
	Salivary glands (SG)	AnTat 90-13	5	6	4	85
		Alba3KO	0	0	0	100

[truncated: 15 more sheets: Fig 5 A, Fig 5 B, Fig 6 A, Fig 6 C, Fig 6 D, Fig 7 A, Fig 7 B, Fig 8 A, Fig 8 B, Fig 9 A, Fig 9 B, Fig 9 C, Fig 9 D, S3_Fig, S6_Fig]
